# Supplementary material for: A splicing regulator, SR45, suppresses plant immunity by regulating salicylic acid pathway in Arabidopsis thaliana
Source: Front Plant Sci. 2025 Oct 31;16:1704701. doi: 10.3389/fpls.2025.1704701 (PMC12615492; doi:10.3389/fpls.2025.1704701)
Supplement: Supplementary Table 1 — Primers used in this study. [file Table1.xlsx]

## Sheet: Sheet1
Table S1. A Summary Of All Primers Used In This Study.
Gene Name	AGI	Sequence
GENOTYPING PRIMERS
sr45-1	AT1G16610	ATGGATCGAGCTGTAAGTTGC
		GATTGGAGATCTTCTGGGAGG
		ATTTTGCCGATTTCGGAAC
CLONING
pSR45::SR45	AT1G16610	cccggggcggccgctATTTCTGAAACAAATAAAGACATACA
		cccgggaagcttCCCAGTTTTACGAGGTGGAGGTGGT
C-terminal mCherry		CCCGGGaagcttATGGTGAGCAAGGGCGAGGA
		CCCGGGtctagaCTACTTGTACAGCTCGTCCATGCCG
N-terminal mCherry		CCCGGGctcgagATGGTGAGCAAGGGCGAGGA
		CCCGGGgaattcCTTGTACAGCTCGTCCATGCCG
CBRLK1.2 &CBRLK1.10	AT1G11350	CCCGGGgaattcATGGGTTGTTTGCTAATTCTTCT
		CCCGGGggtaccACGTCCTGTTATTTTTGTGAG
SRF1.5		CCCGGGgaattcATGAGATCGATGAGATCTGGGAG
		CCCGGGaagcttTCTTCTTCCCGTATACTGATTAT
qPCR PRIMERS
GAPDH	AT1G13440	CAAGGAGGAATCTGAAGGCAAAATGA
		CAACCACACACAAACTCTCGCCG
SR45	At1g16610	CGAAATTGCGATGGATCGAGCT
		CTGTTTTCCGTTGAGGAGATGCTA
LRR Kinase	AT1G35710	CAAAGCCAGTTGTGAAGCAA
		ACCTTTCACGACGTTGATCC
RLP39	AT3G24900	TTCCTGAGCTGCGGATACTT
		AAAATCAATGGTCGCTGAGG
SOBIR1	AT2G31880	TACCAGGAAGCAATGGGAAG
		TCCCCTTTTCCATGTACTCG
PR1	At2g14610	TTCTTCCCTCGAAAGCTCAA
		AAGGCCCACCAGAGTGTATG
PR5	At1g75040	CGTACAGGCTGCAACTTTGA
		GCGTTGAGGTCAGAGACACA
ALTERNATIVE SPLICING
CBRLK1	AT1G11350	CATTCGACAGAGGGATTGGT
		GACAACAGTCCCTGCAAACA
