# Supplementary material for: A splicing regulator, SR45, suppresses plant immunity by regulating salicylic acid pathway in Arabidopsis thaliana
Source: Front Plant Sci. 2025 Oct 31;16:1704701. doi: 10.3389/fpls.2025.1704701 (PMC12615492; doi:10.3389/fpls.2025.1704701)
Supplement: Supplementary Table 2 — Selected compounds identified with significantly increased abundance from sr45–1 mutant leaves (s) compared to Col-0 wildtype controls (W). [file Table2.xlsx]

## Sheet: Sheet1
Table S2. Select compounds identified from Arabidopsis thaliana sr45-1 mutant leaves (s) compared to Col-0 wildtype controls (W).
Putative compound	Formula	Delta Mass [ppm]	Calc. MW	m/z	RT [min]	Area (Max.)	Library Match score	Log2 Fold Change (s/W)	Notes
Pipecolic acid	C6 H11 N O2	0.48	129.079	130.086	2.416	217257907	88.71	2.37	SAR hormone
Salicylic acid	C7 H6 O3	0.25	138.032	137.024	7.359	75338598	98.71	1.28	SAR hormone
isoscopoletin	C10 H8 O4	0.49	192.042	193.05	5.854	1607000000	89.12	0.67	hydroxycoumarin
7,8-dimethoxycoumarin	C11 H10 O4	0.46	206.058	207.065	5.627	232757869	83.82	0.62	coumarin
7,8-dimethoxycoumarin	C11 H10 O4	1.15	206.058	207.065	5.366	50909505	74.22	0.7	coumarin
Sinapinic acid	C11 H12 O5	0.37	224.069	225.076	5.627	326272546	96.81	0.57	Phenylpropanoid biosynthesis
Kaempferol	C15 H10 O6	0.35	286.048	287.055	5.918	21281808	99.41	1.13	tetrahydroxyflavone
Kaempferol	C15 H10 O6	0.46	286.048	287.055	6.426	28061906	97.21	1.16	tetrahydroxyflavone
Kaempferol	C15 H10 O6	0.57	286.048	287.055	5.558	19449719	99.31	0.52	tetrahydroxyflavone
5-(beta-D-Glucopyranosyloxy)-2-hydroxybenzoic acid	C13 H16 O9	-0.01	316.079	315.072	4.852	63559286	89.42	3.49	Glycosidic flavonoid
5-(beta-D-Glucopyranosyloxy)-2-hydroxybenzoic acid	C13 H16 O9	-0.03	316.079	315.072	4.719	64043130	89.92	0.87	Glycosidic flavonoid
5-(beta-D-Glucopyranosyloxy)-2-hydroxybenzoic acid	C13 H16 O9	0.05	316.079	315.072	4.604	57784802	92.82	0.79	Glycosidic flavonoid
Glucoerucin	C12 H23 N O9 S3	-1.09	421.053	420.046	4.965	8095000000	94.52	2.29	Glucosinolate
GLUCOIBERIN	C11 H21 N O10 S3	-0.52	423.033	422.025	2.254	179330362	932	0.51	Glucosinolate
Afzelin	C21 H20 O10	0.4	432.106	433.113	5.559	75304244	87.61	0.61	Glycosidic flavonoid
Afzelin	C21 H20 O10	0.45	432.106	433.113	6.434	74009728	88.11	1.1	Glycosidic flavonoid
Afzelin	C21 H20 O10	0.48	432.106	433.113	6.32	51613491	881	0.85	Glycosidic flavonoid
Afzelin	C21 H20 O10	0.55	432.106	433.113	6.228	131173246	881	0.87	Glycosidic flavonoid
Afzelin	C21 H20 O10	0.58	432.106	433.113	5.919	29676318	87.71	1.08	Glycosidic flavonoid
1-S-[(1E)-6-(Methylsulfanyl)-N-(sulfooxy)hexanimidoyl]-1-thio-beta-D-glucopyranose	C13 H25 N O9 S3	-0.68	435.069	434.062	5.477	974992694	94.22	2.46	Glucosinolate
5-hydroxy-2-(4-hydroxyphenyl)-7-[(3,4,5-trihydroxy-6-methyloxan-2-yl)oxy]-3-[(3,4,5-trihydroxyoxan-2-yl)oxy]-4H-chromen-4-one	C26 H28 O14	0.86	564.148	565.156	6.062	8.52962e+06	91.11	1.22	Glycosidic flavonoid
Kaempferitrin	C27 H30 O14	-0.15	578.163	579.171	6.227	1718000000	98.71	0.64	Glycosidic flavonoid
Kaempferitrin	C27 H30 O14	0.49	578.164	579.171	6.473	611706838	991	0.97	Glycosidic flavonoid
Kaempferol-3-O-β-glucopyranosyl-7-O-α-rhamnopyranoside	C27 H30 O15	-0.56	594.158	595.165	5.918	1222000000	99.51	1.25	Glycosidic flavonoid
Kaempferol-3-O-β-glucopyranosyl-7-O-α-rhamnopyranoside	C27 H30 O15	0.23	594.159	595.166	5.557	128687155	99.41	0.67	Glycosidic flavonoid
Kaempferol-3-O-β-glucopyranosyl-7-O-α-rhamnopyranoside	C27 H30 O15	0.42	594.159	595.166	6.302	29047110	98.11	0.87	Glycosidic flavonoid
Rutin	C27 H30 O16	0.54	610.154	611.161	5.625	10291611	97.51	1.06	Glycosidic flavonoid
4-(5,7-Dihydroxy-4-oxo-4H-chromen-2-yl)-2-(β-D-glucopyranosyloxy)phenyl β-D-glucopyranoside	C27 H30 O16	0.74	610.154	611.161	5.361	7.12458e+06	74.21	1	Glycosidic flavonoid
Robinin	C33 H40 O19	-0.46	740.216	741.223	5.558	459861974	98.91	0.53	Glycosidic flavonoid
3-{[4,5-dihydroxy-6-(hydroxymethyl)-3-{[(2S,3R,4R,5R,6S)-3,4,5-trihydroxy-6-methyloxan-2-yl]oxy}oxan-2-yl]oxy}-5-hydroxy-2-(4-hydroxyphenyl)-7-{[3,4,5-trihydroxy-6-(hydroxymethyl)oxan-2-yl]oxy}-4H-chromen-4-one	C33 H40 O20	0.6	756.212	757.219	5.772	13986618	94.41	0.65	Glycosidic flavonoid
