# Supplementary material for: A splicing regulator, SR45, suppresses plant immunity by regulating salicylic acid pathway in Arabidopsis thaliana
Source: Front Plant Sci. 2025 Oct 31;16:1704701. doi: 10.3389/fpls.2025.1704701 (PMC12615492; doi:10.3389/fpls.2025.1704701)
Supplement: Supplementary Table 3 — A comparison of SR45 differentially regulated genes between leaf (in this study) and inflorescence (Chen et al., 2019). [file Table3.xlsx]

## Sheet: Summary
Table S3. A comparison of SR45 differentially regulated genes between leaf (in this study) and inflorescence (Chen et al. Frontiers in Plant Science, 2019).
Sheet Number	Legend
1	A list of 2858 SR45 differentially regulated leaf genes (Col-0_Mock vs. sr45-1_Mock)
2	A list of 1032 SR45 differentially regulated inflorescence genes (Col-0 vs. sr45-1) used in Chen et al. FiPS 2019
3	A list of 449 SR45 differentially regulated genes (Col-0 vs. sr45-1) shared between inflorescence and leaf.
4	GO Enrichment result of the 449 common DE genes shared between leaf and inflorescence

## Sheet: Sheet1
A list of 2858 SR45 differentially regulated leaf genes (Col-0_Mock vs. sr45-1_Mock)
Gene Locus
AT3G44260
AT1G18300
AT1G18740
AT5G52640
AT4G24190
AT5G11070
AT5G48570
AT1G01790
AT4G14400
AT5G28540
AT1G09080
AT2G21385
AT5G42020
AT4G29780
AT2G41090
AT5G37770
AT3G02205
AT5G20250
AT1G74930
AT3G12580
AT5G22060
AT1G09210
AT4G16660
AT4G10060
AT4G27280
AT5G67300
AT3G56400
AT5G56010
AT1G74450
AT1G22190
AT3G50060
AT1G77510
AT3G14620
AT3G52430
AT5G51550
AT5G56030
AT5G60900
AT1G35710
AT3G10160
AT5G02490
AT5G03350
AT5G42530
AT3G45140
AT2G30020
AT4G27652
AT1G31580
AT3G48360
AT4G29520
AT5G61790
AT1G73805
AT4G27657
AT3G63520
AT5G24530
AT2G30600
AT1G66970
AT1G57990
AT3G13080
AT2G40750
AT1G21750
AT1G56500
AT2G14560
AT2G27080
AT4G23570
AT5G49360
AT1G21910
AT1G56340
AT1G21250
AT1G35140
AT1G08450
AT3G23110
AT3G25010
AT4G10500
AT1G20020
AT1G33960
AT2G22980
AT3G13330
AT4G39460
AT1G07135
AT1G49750
AT1G52780
AT3G48090
AT3G51450
AT3G54810
AT5G09590
AT2G36390
AT5G07340
AT5G45510
AT1G33170
AT4G30440
AT3G62600
AT4G11890
AT5G64460
AT2G46430
AT5G59670
AT2G30040
AT1G21310
AT2G25250
AT5G23020
AT1G14880
AT2G17120
AT4G01690
AT3G27770
AT4G11840
AT1G27330
AT3G13750
AT3G63160
AT5G04360
AT1G73540
AT4G01950
AT5G19220
AT5G45500
AT1G66180
AT4G24570
AT3G23120
AT2G15890
AT2G45180
AT2G47440
AT3G22231
AT3G62750
AT5G60640
AT5G10760
AT5G37600
AT5G22920
AT4G30690
AT1G32920
AT5G04930
AT1G09932
AT4G29810
AT3G53670
AT5G52100
AT4G23470
AT4G33300
AT3G22235
AT4G00970
AT5G01810
AT4G02520
AT5G54610
AT5G47120
AT2G25510
AT4G26530
AT4G27440
AT1G48520
AT3G13100
AT5G21090
AT2G34250
AT1G24147
AT1G32928
AT3G28540
AT5G57560
AT2G15080
AT1G77490
AT2G45660
AT3G45620
AT1G31550
AT4G13900
AT2G29670
AT2G46440
AT3G25020
AT3G62720
AT2G24850
AT4G23140
AT3G46620
AT4G34630
AT4G25470
AT2G25110
AT3G11010
AT3G24180
AT4G30310
AT3G50480
AT5G25190
AT4G21800
AT5G54380
AT1G08980
AT4G13340
AT2G02810
AT2G33530
AT3G51980
AT3G54830
AT4G22670
AT5G13180
AT5G19770
AT4G39510
AT1G74710
AT1G75510
AT2G31360
AT3G61260
AT5G13980
AT5G43600
AT2G23130
AT1G52510
AT1G03400
AT1G13470
AT2G47470
AT3G56880
AT5G55450
AT3G52840
AT1G62510
AT4G32570
AT3G26600
AT1G06550
AT2G32680
AT1G21270
AT3G57630
AT3G24090
AT4G03450
AT3G10940
AT3G56710
AT2G31880
AT3G28480
AT5G61060
AT5G35777
AT1G04980
AT1G64150
AT1G72150
AT4G24920
AT5G44020
AT3G49400
AT3G24503
AT4G26070
AT4G18253
AT1G65590
AT4G04340
AT1G24170
AT2G25520
AT3G54960
AT1G08550
AT1G09570
AT3G62550
AT5G03160
AT5G13320
AT2G41430
AT1G78460
AT1G45145
AT3G57450
AT5G10140
AT1G76600
AT2G39740
AT3G57260
AT5G41750
AT5G45340
AT1G04393
AT1G53430
AT4G05020
AT4G22305
AT5G49730
AT1G19770
AT1G11330
AT5G56100
AT1G01680
AT5G44520
AT2G17220
AT3G28340
AT3G19680
AT1G02930
AT1G18620
AT3G05030
AT4G11850
AT1G20440
AT5G24210
AT2G37710
AT1G17450
AT1G27730
AT4G13575
AT1G30900
AT1G66880
AT4G23670
AT5G38990
AT1G14360
AT2G22990
AT2G34770
AT2G25840
AT2G41640
AT2G43120
AT5G60800
AT1G04600
AT3G45860
AT3G55130
AT1G51110
AT1G30410
AT2G14610
AT1G76650
AT3G56160
AT3G01720
AT2G29290
AT2G37080
AT2G30010
AT4G34260
AT3G26210
AT2G44290
AT2G17230
AT2G29310
AT5G14760
AT4G24800
AT1G31173
AT2G39420
AT3G57330
AT5G57580
AT5G52810
AT3G18080
AT3G15450
AT4G29330
AT5G14120
AT1G56120
AT5G45380
AT1G34750
AT1G03290
AT5G22620
AT2G34510
AT5G61660
AT3G62660
AT4G30610
AT4G37240
AT1G16610
AT3G29240
AT3G60450
AT4G14390
AT4G12980
AT3G47090
AT3G13520
AT2G41560
AT3G06770
AT3G08920
AT2G45010
AT1G55910
AT3G04910
AT3G14840
AT2G15960
AT4G11280
AT3G44860
AT3G61280
AT4G06075
AT3G53230
AT1G26230
AT4G34410
AT2G04450
AT1G76960
AT1G22530
AT1G55330
AT2G04430
AT5G43910
AT3G29185
AT3G15210
AT4G12720
AT4G16190
AT4G22010
AT3G48640
AT2G15880
AT1G65800
AT4G34480
AT1G47490
AT4G23170
AT2G01650
AT1G66160
AT1G69040
AT4G08470
AT4G08950
AT1G20540
AT2G29120
AT3G59080
AT1G75040
AT2G43150
AT5G48380
AT5G05460
AT3G51890
AT4G04490
AT4G37300
AT5G05270
AT2G40950
AT1G28610
AT2G22400
AT4G23200
AT5G62720
AT1G32540
AT3G08970
AT2G34655
AT4G11260
AT5G44130
AT1G02920
AT2G03120
AT1G20010
AT4G38470
AT5G17760
AT5G02160
AT2G46910
AT5G08790
AT2G44160
AT5G61590
AT2G40830
AT2G31865
AT1G12090
AT1G22930
AT1G70290
AT1G33720
AT3G60415
AT4G37800
AT5G15350
AT4G00700
AT2G30230
AT5G64370
AT4G36090
AT5G35170
AT3G45970
AT4G23310
AT5G53120
AT3G48080
AT5G54860
AT5G63810
AT1G29240
AT1G60160
AT5G45470
AT5G17350
AT1G23870
AT2G18700
AT2G46400
AT1G11310
AT5G10380
AT3G13560
AT2G13790
AT3G04210
AT2G40520
AT1G14700
AT5G26920
AT5G66910
AT4G13510
AT3G14310
AT4G37640
AT5G56350
AT4G14365
AT2G37450
AT1G19670
AT5G50460
AT4G01370
AT2G27402
AT2G42540
AT5G25240
AT1G69730
AT4G23050
AT2G20560
AT5G36930
AT1G76850
AT4G20070
AT3G03560
AT1G71040
AT5G63470
AT3G28460
AT3G51330
AT4G38350
AT3G50950
AT5G44820
AT4G27860
AT2G45190
AT5G53500
AT5G58710
AT2G34930
AT5G63780
AT5G53370
AT3G16240
AT5G42830
AT5G60040
AT1G27520
AT3G13235
AT5G45480
AT5G55230
AT5G52050
AT3G45780
AT4G21380
AT1G68710
AT3G46970
AT2G30550
AT2G34560
AT3G51430
AT4G04630
AT4G30110
AT1G72430
AT3G28860
AT1G31280
AT1G13750
AT5G63680
AT2G14890
AT3G57460
AT5G64510
AT4G19990
AT1G62430
AT3G15570
AT4G26910
AT2G48020
AT3G05220
AT5G48490
AT1G66150
AT4G23210
AT2G05840
AT5G61010
AT1G02450
AT2G03710
AT2G32920
AT3G05490
AT4G20110
AT5G01850
AT1G76040
AT5G38240
AT5G65685
AT1G11930
AT3G44400
AT4G01070
AT4G21215
AT4G25070
AT5G07580
AT5G65730
AT2G27500
AT3G57520
AT4G23130
AT4G16957
AT4G22950
AT3G47480
AT5G52760
AT5G41740
AT1G31540
AT2G42380
AT3G61080
AT5G44390
AT1G07620
AT1G21240
AT4G02825
AT4G36850
AT1G61580
AT2G38120
AT5G46220
AT4G14220
AT1G68190
AT5G26690
AT3G22910
AT3G28510
AT5G23850
AT1G69830
AT1G56600
AT3G53800
AT5G45680
AT5G35790
AT5G12480
AT3G02870
AT4G19530
AT5G04720
AT1G54730
AT1G75800
AT3G50920
AT1G13340
AT1G50010
AT4G36120
AT5G08760
AT5G55460
AT1G33760
AT5G43780
AT1G10340
AT1G21900
AT2G00570
AT1G74670
AT4G05090
AT5G22570
AT5G66640
AT1G76970
AT1G48480
AT5G45650
AT4G01700
AT3G27690
AT5G60950
AT3G12740
AT1G17970
AT5G43745
AT1G21770
AT1G73830
AT2G34430
AT5G42760
AT3G08870
AT4G12420
AT5G03555
AT1G79720
AT4G23610
AT5G11580
AT4G28490
AT4G13150
AT3G23080
AT1G14250
AT4G08850
AT5G45930
AT1G19960
AT3G04640
AT3G15536
AT5G16880
AT4G25620
AT5G62430
AT1G66400
AT1G65790
AT3G60320
AT4G35600
AT3G12110
AT4G00330
AT1G23080
AT3G28130
AT4G11900
AT5G46520
AT5G61600
AT5G39670
AT1G48540
AT1G79110
AT4G25900
AT5G44530
AT5G07770
AT3G07680
AT3G05650
AT4G02420
AT5G25250
AT1G29310
AT4G32870
AT2G39570
AT2G40600
AT3G62200
AT2G24160
AT1G66960
AT1G05170
AT5G14930
AT2G36490
AT4G39030
AT5G55130
AT2G47130
AT5G58290
AT3G01500
AT5G15860
AT3G15355
AT5G64310
AT2G18660
AT1G13650
AT4G13577
AT1G12500
AT1G53310
AT2G03510
AT4G23150
AT2G14720
AT2G25000
AT3G61960
AT1G18890
AT1G24150
AT3G23010
AT3G21630
AT1G56510
AT2G28940
AT2G11520
AT4G23290
AT4G13800
AT2G18890
AT1G61470
AT5G39790
AT2G36220
AT4G36210
AT1G65370
AT2G28890
AT5G59550
AT4G36150
AT1G24145
AT1G27350
AT3G11660
AT4G28570
AT1G74280
AT1G18330
AT3G25882
AT1G08050
AT4G32980
AT1G27210
AT3G07720
AT4G35320
AT3G10010
AT4G38690
AT1G52420
AT1G74440
AT4G33050
AT4G28390
AT1G14280
AT5G52540
AT2G39800
AT3G26170
AT3G59110
AT2G27360
AT1G61180
AT4G31290
AT5G19780
AT2G26440
AT2G20670
AT1G16260
AT5G53400
AT1G12420
AT1G17650
AT5G59820
AT4G37260
AT4G13395
AT3G01290
AT1G72280
AT3G19850
AT3G23170
AT1G67800
AT1G34420
AT1G23030
AT5G66530
AT2G38400
AT4G38550
AT1G72060
AT5G03630
AT4G02220
AT4G33110
AT1G33420
AT3G10520
AT5G45820
AT1G51760
AT5G61210
AT1G35230
AT4G01610
AT4G04500
AT4G01010
AT1G74360
AT1G14790
AT1G02660
AT1G59870
AT5G62350
AT5G16590
AT4G01330
AT1G18360
AT3G13380
AT5G27830
AT2G20850
AT3G63080
AT5G02620
AT5G44680
AT1G16670
AT4G15440
AT5G19440
AT1G75170
AT4G04695
AT4G29740
AT5G25980
AT5G45110
AT5G12890
AT5G08330
AT1G20780
AT1G60890
AT4G15530
AT4G24380
AT4G15680
AT4G23750
AT4G26150
AT5G47190
AT4G34390
AT5G18590
AT5G55050
AT1G15550
AT1G21520
AT4G04410
AT2G01830
AT2G15970
AT3G47860
AT4G10030
AT4G13180
AT4G23230
AT4G37080
AT5G52960
AT2G34680
AT1G11380
AT2G30250
AT4G27720
AT2G41940
AT2G16600
AT4G28710
AT5G25260
AT1G23205
AT1G32870
AT5G44400
AT4G24750
AT4G24690
AT4G38560
AT5G58310
AT1G45191
AT1G50460
AT2G35930
AT2G34940
AT2G27385
AT3G24900
AT3G29631
AT5G45750
AT4G34760
AT1G06620
AT3G03440
AT1G22330
AT5G24200
AT3G12950
AT2G33330
AT2G33570
AT4G12400
AT2G42320
AT2G47800
AT1G54740
AT4G19020
AT4G30900
AT1G01620
AT1G72130
AT2G38290
AT1G30910
AT3G06550
AT4G04570
AT4G17720
AT5G57035
AT5G13690
AT1G51790
AT3G62455
AT3G55830
AT1G34130
AT1G80820
AT5G62470
AT3G10500
AT1G66430
AT2G06850
AT4G31030
AT3G49260
AT5G67570
AT2G39030
AT4G14610
AT1G68400
AT5G15870
AT3G17700
AT1G07350
AT1G55210
AT3G50240
AT1G60420
AT2G39210
AT3G14150
AT3G14470
AT3G29320
AT1G50732
AT5G27290
AT1G22360
AT1G30270
AT4G34220
AT2G25140
AT1G70820
AT3G15520
AT1G50280
AT3G03640
AT3G06880
AT1G13990
AT5G48830
ATMG00090
AT2G45560
AT3G06980
AT5G06690
AT1G72680
AT2G04780
AT3G60540
AT4G36940
AT5G10290
AT5G22250
AT1G15960
AT4G35470
AT5G28770
AT5G08380
AT5G19750
AT3G14940
AT5G49450
AT2G01918
AT2G23450
AT5G55220
AT1G10210
AT3G61060
AT5G04900
AT4G06534
AT4G23820
AT5G47420
AT2G18290
AT2G33630
AT3G16990
AT1G07630
AT3G60470
AT2G30140
AT5G46230
AT3G13000
AT1G56440
AT1G42990
AT4G33670
AT1G18440
AT4G12730
AT3G19010
AT5G61190
AT2G46420
AT5G27360
AT5G08030
AT1G34340
AT3G45310
AT2G44380
AT4G18880
AT1G10910
AT2G42580
AT3G51000
AT3G05880
AT1G61250
AT4G26090
AT2G36580
AT2G15090
AT4G33520
AT1G01560
AT3G23600
AT2G38860
AT4G18760
AT5G07405
AT2G45510
AT3G58600
AT2G35940
AT1G66920
AT4G24230
AT3G19190
AT5G16030
AT3G45850
AT4G17810
AT1G61430
AT3G20680
AT5G19460
AT1G50040
AT5G51720
AT2G05320
AT4G32340
AT1G26130
AT4G22590
AT5G44785
AT3G17810
AT2G33060
AT1G67360
AT5G39940
AT5G49680
AT5G10200
AT1G30520
AT5G01015
AT1G74310
AT1G30820
AT2G40270
AT1G03870
AT2G01300
AT4G34138
AT1G07400
AT1G71910
AT1G10020
AT3G18050
AT4G04330
AT5G03120
AT5G26000
AT2G44180
AT3G04480
AT5G53330
AT5G52320
AT5G67340
AT4G00955
AT5G62280
AT1G69840
AT5G19090
AT5G35750
AT2G28630
AT1G28190
AT1G65040
AT3G05660
AT3G26220
AT1G56720
AT1G15790
AT1G18910
AT4G38400
AT2G37110
AT4G34180
AT1G51940
AT5G65080
AT4G27430
AT2G20290
AT2G35020
AT3G25710
AT3G49120
AT1G72120
AT3G16670
AT4G17460
AT5G47140
AT4G09570
AT2G01020
AT3G22550
AT4G25780
AT5G16800
AT3G28200
AT2G39330
AT1G64950
AT3G50560
AT5G18660
AT1G74300
AT4G26370
AT5G59680
AT4G23220
AT1G72700
AT5G39320
AT2G17040
AT1G26920
AT1G32700
AT5G53550
AT1G21130
AT1G59840
AT3G25610
AT3G47540
AT2G21380
AT1G43590
AT1G26690
AT5G55120
AT4G16760
AT3G63030
AT3G16030
AT4G31800
AT3G54720
AT4G23010
AT5G05860
AT1G27460
AT1G55910
AT4G18210
AT4G14746
AT1G75730
AT2G24390
AT3G22600
AT1G25230
AT2G35810
AT3G26320
AT2G34620
AT1G30640
AT3G12150
AT5G56750
AT1G13000
AT1G09160
AT1G21400
AT1G05010
AT5G59660
AT3G07520
AT3G50930
AT3G05900
AT1G51890
AT4G27740
AT1G61610
AT3G55700
AT3G48650
AT1G51080
AT1G66465
AT2G15040
AT4G00500
AT1G76980
AT3G20250
AT2G43850
AT1G14010
AT5G62770
AT1G66500
AT1G77640
AT2G20724
AT1G67970
AT1G26210
AT4G23940
AT1G04620
AT3G58270
AT1G56610
AT1G80130
AT5G12950
AT3G57240
AT1G61795
AT5G15780
AT2G10940
AT2G28120
AT5G37070
AT1G71390
AT1G29670
AT5G12050
AT2G43360
AT2G28070
AT1G12750
AT4G21850
AT4G26540
AT5G44568
AT1G22400
AT1G77370
AT5G23210
AT5G45000
AT1G22160
AT1G58225
AT2G26170
AT5G18780
AT5G38865
AT4G25180
AT1G04220
AT4G25110
AT2G06050
AT3G51150
AT1G08460
AT2G46810
AT3G09580
AT4G27654
AT3G09490
AT2G46270
AT2G30930
AT5G04170
AT2G42530
AT1G70690
AT3G54400
AT5G01240
AT1G56550
AT3G29575
AT1G29330
AT1G35660
AT5G50200
AT3G50470
AT5G17060
AT5G51440
AT2G16890
AT5G45800
AT1G16420
AT1G52190
AT2G21850
AT5G24420
AT1G75945
AT3G26840
AT3G58120
AT3G59280
AT1G09750
AT1G04680
AT3G17640
AT5G64810
AT1G04520
AT1G21060
AT1G59660
AT3G21810
AT4G14096
AT3G11090
AT3G60170
AT4G00755
AT4G08230
AT5G06695
AT2G39870
AT5G26170
AT5G65640
AT1G43910
AT4G16563
AT1G11070
AT3G57280
AT4G18270
AT1G16400
AT4G21980
AT1G76160
AT5G63760
AT1G17330
AT4G06110
AT3G52470
AT5G59340
AT1G02640
AT1G10865
AT3G04710
AT3G07600
AT5G19190
AT1G09560
AT4G35070
AT2G24180
AT2G04620
AT4G00400
AT2G22170
AT4G17420
AT3G07195
AT3G58160
AT3G03470
AT1G79450
AT5G60280
AT1G17600
AT2G38480
AT3G26090
AT2G40670
AT3G01440
AT3G08840
AT5G39450
AT5G13140
AT5G06750
AT5G45040
AT5G02290
AT3G46370
AT2G36885
AT3G60290
AT1G01340
AT3G11840
AT2G34170
AT5G03140
AT3G09350
AT1G05135
AT4G23320
AT1G09100
AT1G02380
AT2G41410
AT3G09810
AT2G45470
AT5G35935
AT2G32970
AT2G32290
AT5G07360
AT1G51860
AT2G29990
AT1G78600
AT1G14370
AT2G16870
AT2G02500
AT4G25500
AT4G35770
AT2G40690
AT4G14800
AT3G06130
AT1G24140
AT1G07000
AT2G15390
AT2G26400
AT3G26230
AT5G27600
AT5G35080
AT5G64000
AT5G48440
AT1G69720
AT5G66140
AT4G21870
AT4G39830
AT1G34210
AT5G47250
AT4G09750
AT1G67850
AT2G20142
AT5G46710
AT1G33560
AT1G75130
AT2G41250
AT4G26270
AT5G44980
AT3G61540
AT2G26600
AT3G51440
AT5G40610
AT2G20010
AT3G47470
AT5G36910
AT2G22230
AT3G14050
AT3G09010
AT3G11340
AT1G59710
AT3G62390
AT4G32350
AT3G48590
AT5G35740
AT3G50280
AT5G51190
AT1G28100
AT1G80640
AT3G14210
AT4G15690
AT1G51430
AT2G05790
AT1G04040
AT1G63260
AT2G39050
AT1G52000
AT3G11770
AT5G59130
AT2G37720
AT1G60730
AT3G53780
AT1G04360
AT4G12290
AT5G02010
AT2G02390
AT1G01520
AT1G23480
AT2G18690
AT1G64610
AT1G18400
AT2G39270
AT5G04750
AT3G46230
AT3G08600
AT2G29680
AT5G43620
AT5G40780
AT1G78290
AT4G35100
AT2G36050
AT5G09290
AT2G05995
G31517
AT4G29890
AT3G43610
AT5G46260
AT3G14130
AT3G62950
AT2G17720
AT3G11402
AT3G22942
AT3G13910
AT3G24500
AT1G32330
AT2G45500
AT1G77210
AT4G17670
AT2G24395
AT1G27030
AT1G64360
AT2G28190
AT5G50740
AT3G22845
AT1G80290
AT5G19875
AT3G53460
AT4G31000
AT5G53750
AT2G43000
AT3G50440
AT1G01920
AT3G60160
AT4G05590
AT1G78550
AT4G18250
AT1G52855
AT5G36950
AT2G01422
AT3G12610
AT5G52740
AT5G19980
AT5G36220
AT3G21420
AT1G74600
AT2G43570
AT2G41540
AT5G42460
AT1G28370
AT5G05890
AT4G04955
AT3G45430
AT5G25930
AT1G03850
AT1G64460
AT1G74370
AT3G45290
AT1G20823
AT1G33730
AT5G52120
AT5G03470
AT4G00950
AT5G58900
AT3G00850
AT1G17745
AT5G63225
AT3G03310
AT1G53520
AT1G12290
AT5G23160
AT3G25510
AT4G19830
AT1G67940
AT1G14290
AT3G43600
AT3G62930
AT3G16340
AT2G20440
AT5G22520
AT4G38770
AT3G56170
AT4G22580
AT3G06140
AT2G06950
AT5G41050
AT5G66630
AT1G61420
AT5G23860
AT5G01540
AT5G06810
AT5G01550
AT1G04800
AT3G28760
AT2G00580
AT5G51465
AT1G74070
AT3G08720
AT5G66250
AT1G70280
AT5G44600
AT5G58940
AT5G48720
AT5G26670
AT1G33950
AT3G22620
AT5G04290
AT1G14640
AT3G55500
AT2G34150
G15052
AT3G09940
AT1G26208
AT3G43670
AT1G02230
AT3G09870
AT4G13820
AT4G01460
AT3G16250
AT3G28580
AT5G22540
AT4G24970
AT5G48290
AT3G24927
AT5G10600
AT5G57220
AT1G65845
AT5G38100
AT5G51640
AT1G12211
AT5G50560
AT1G32340
AT4G25830
AT5G10190
AT5G40010
AT5G20400
AT1G42480
AT1G70810
AT5G40240
AT4G15233
AT4G37370
AT1G12860
AT4G01250
AT2G03420
AT5G11920
AT3G12520
AT2G46710
AT2G33080
AT5G22700
AT5G66460
AT1G03660
AT5G38250
AT5G08660
AT1G56170
AT2G25440
AT1G15410
AT4G00180
AT4G35580
AT3G46880
AT3G26440
AT1G21070
AT3G09960
AT2G44080
AT1G02850
AT1G76930
AT1G33840
AT4G04220
AT1G67000
AT3G06300
AT3G63200
AT3G14240
AT4G25490
AT5G02410
AT1G09230
AT3G17611
AT4G01440
AT1G65820
AT5G07000
AT2G44130
AT5G02860
AT5G25820
AT1G54030
AT4G23160
AT4G35180
AT5G21960
AT1G30755
AT3G04630
AT1G06830
AT3G09830
AT4G30520
AT2G02360
AT5G16240
AT4G01920
AT1G69160
AT2G47750
AT3G51860
AT4G34135
AT1G21390
AT1G33770
AT1G32190
AT1G34760
AT1G29060
AT5G10740
AT1G05680
AT3G03855
AT4G32940
AT1G30160
AT4G03820
AT3G00400
AT3G11580
AT5G57910
AT2G46940
G2199
AT3G61198
AT1G10560
AT1G63460
AT1G51660
AT3G03610
AT3G44990
AT4G29310
AT3G24750
AT4G21940
AT1G54385
AT5G38360
AT1G61240
AT5G23130
AT1G32940
AT2G44390
AT4G14420
AT4G20820
AT2G43535
AT4G04540
AT4G30290
AT1G76090
AT3G03910
AT1G69610
AT3G55470
AT5G20740
AT2G45760
AT1G60140
AT3G09035
AT2G16530
ATCG00190
AT3G13310
AT1G12210
AT2G05210
AT5G61250
AT1G78820
AT2G38460
AT2G02170
AT1G03210
AT1G29660
AT1G20350
AT1G55265
AT1G77320
AT1G77580
AT5G47580
AT1G11300
AT3G01080
AT4G26120
AT5G10610
AT1G42050
AT2G41490
AT5G12030
AT4G27370
AT1G57630
AT1G09575
AT3G54950
AT5G60590
AT5G20960
AT1G51800
AT2G30420
AT2G47930
AT1G53620
AT4G23810
AT2G00570
AT3G26500
AT1G70430
AT1G08840
AT5G18470
AT4G01040
AT3G21080
AT5G02630
AT3G44326
AT3G05830
AT1G44960
AT3G04030
AT1G65500
AT5G10650
AT5G47230
AT4G33540
AT2G27660
AT1G53625
AT5G57565
AT1G03020
AT1G48320
AT5G25460
AT1G53870
AT1G10050
AT1G65690
AT1G76760
AT1G03300
AT3G21890
AT2G22860
AT5G18310
AT3G10050
AT2G44840
AT1G77920
AT5G44260
ATCG01020
AT4G30620
AT2G19620
AT1G22590
AT1G78450
AT3G49670
AT1G60690
AT1G19940
G35986
AT5G52870
AT5G16000
AT1G07450
AT5G59580
AT2G45970
AT1G23880
AT4G16480
AT5G23510
AT4G34230
AT3G17690
AT1G08173
AT5G18900
AT5G07780
AT1G11530
AT2G23100
AT1G09815
AT1G13550
AT1G03090
AT3G59350
AT5G26200
AT1G73810
AT1G65486
AT4G18670
AT4G33625
AT4G37150
AT3G00720
AT2G24165
AT3G15630
AT5G05110
AT2G25625
AT3G15095
AT3G18000
AT1G69900
AT2G35130
AT1G53480
AT1G69523
AT1G15830
AT3G22160
AT1G12450
AT4G33040
AT2G29890
AT1G17460
AT3G13403
AT1G77810
AT4G30500
AT5G54490
AT4G21760
AT3G20300
AT5G07710
AT4G28780
AT1G19210
AT2G42040
G11639
AT2G37585
AT5G27660
AT3G05690
AT1G32950
AT3G52748
AT1G19380
AT4G01975
AT5G02540
AT5G18270
AT2G38830
AT2G04490
AT3G53150
AT5G47900
AT3G07580
AT5G37480
AT2G33020
AT2G42890
AT5G16720
AT1G02220
AT1G48210
AT5G62210
AT5G06710
AT2G20210
AT5G42200
AT1G27370
AT1G70100
AT3G21780
AT4G14020
AT3G59570
AT5G58480
AT1G11850
AT5G41140
AT5G18150
AT2G29110
AT5G09420
AT4G16600
AT4G35430
AT5G13460
AT3G47780
AT3G23560
AT3G57950
AT5G37540
AT1G80610
AT5G48450
AT5G59470
AT5G51740
AT5G50170
AT5G19930
AT1G69890
AT5G05440
AT2G19570
AT5G39050
AT4G06517
AT1G16780
G17566
AT5G04770
AT5G52720
AT1G75960
AT3G16050
AT1G01010
AT4G28050
AT1G59590
AT3G23880
AT5G11930
AT1G17610
AT5G56660
AT4G13920
AT3G16860
AT4G03210
AT4G24670
AT2G03480
AT1G22230
AT3G02800
AT4G36710
AT4G11530
AT1G12320
AT2G06925
AT2G39230
AT3G60390
AT4G06065
AT5G52750
AT4G21903
AT1G63240
AT2G29500
AT5G65200
AT3G17910
AT3G24560
AT4G13890
AT1G31570
AT1G62730
AT2G29070
AT4G25280
AT5G64550
AT5G16170
AT2G36420
AT5G14490
AT3G59250
AT4G21770
AT2G45400
AT4G18010
AT3G26590
AT3G07500
AT3G04220
AT2G19400
G16854
AT3G58690
AT4G25000
AT5G12440
AT3G16565
AT4G16590
AT4G28190
AT4G32840
AT2G36970
AT3G14280
AT5G12020
AT1G74590
AT4G15620
AT1G10690
AT2G37870
AT1G72970
AT1G75310
AT5G21170
AT5G56780
AT1G52080
AT2G18000
AT4G18970
AT2G19130
AT2G05630
AT4G01750
AT3G04720
AT5G51350
AT3G13090
AT5G48900
AT1G67330
AT5G06610
AT1G04990
AT2G39710
AT1G10657
AT5G10745
AT5G50420
AT5G27060
AT4G02850
AT3G55970
AT1G21525
AT1G52770
AT2G34510
AT2G36410
AT2G37130
AT5G41160
AT5G40150
AT3G55450
AT4G18890
AT5G04965
AT1G10640
AT1G03830
AT4G22530
AT1G06490
AT2G42790
AT1G10030
AT4G21510
AT3G24982
AT2G24230
AT2G44040
AT5G26340
AT4G01670
AT1G60270
AT5G63030
AT2G04495
AT1G12610
AT4G21930
AT5G35320
AT3G01830
AT2G21350
AT2G35960
AT3G61390
AT1G26420
AT2G36800
AT2G39280
AT3G59700
AT3G51350
AT3G28890
AT1G19300
AT5G52300
AT1G11303
AT1G06180
AT4G11655
AT1G66590
AT2G38695
AT2G01890
AT1G10730
AT3G21150
AT1G40121
AT2G31990
AT3G60966
AT4G15417
AT4G35420
AT3G44970
AT4G24660
AT2G37790
AT1G48605
AT4G35640
AT5G10320
AT3G46490
AT2G29290
AT5G07620
AT3G46440
AT1G62480
AT3G54160
AT5G52730
AT5G61300
AT2G34600
AT4G34900
AT2G04070
AT4G03510
AT4G36990
AT4G23885
AT1G14260
AT1G67040
AT3G10930
AT3G61890
AT2G34090
AT1G50590
AT3G47110
AT1G66080
AT3G62590
AT5G01610
AT3G62630
AT3G49790
AT3G27355
AT1G10060
AT5G01630
AT2G30820
AT1G31710
AT5G65090
AT1G09480
AT5G44480
AT4G21534
AT4G12690
AT1G65360
AT3G56270
AT3G19440
AT4G18630
AT5G04160
AT1G53860
AT4G27900
AT2G29460
AT3G47950
AT5G55730
AT5G48657
AT3G57480
AT5G21900
AT2G31020
AT3G49370
AT2G26480
AT1G61800
AT4G17070
AT1G15100
AT1G14200
AT1G34180
AT3G03630
AT5G24780
AT5G33290
AT1G57980
AT2G21880
AT1G01740
AT2G16850
AT4G29110
AT5G56050
AT2G42170
AT4G37450
AT1G71110
AT1G78780
AT3G03450
AT1G66600
AT1G05540
AT1G09913
AT1G52800
AT2G40435
AT1G79620
AT1G27980
AT1G76955
AT4G05030
AT5G02502
AT3G20350
AT3G57700
AT1G23840
AT4G12970
AT1G25580
AT5G24760
AT1G55152
AT5G23240
AT4G20140
AT1G47520
AT5G32423
AT4G33770
AT3G53900
AT4G10860
AT5G66270
AT1G22740
AT2G29090
AT1G04160
AT1G32780
AT5G61950
AT1G47890
AT1G62840
AT5G44575
AT2G16750
AT4G02550
AT1G69770
AT5G15800
AT3G55880
AT5G13887
AT4G34770
AT1G07880
AT2G04515
AT5G38630
AT3G55840
AT1G22570
AT2G04170
AT2G23690
AT4G21610
AT3G15680
AT1G63470
AT5G15580
AT5G61290
AT5G24105
AT4G21120
AT1G19490
AT1G65900
AT3G09070
AT5G06670
AT2G23290
AT1G28480
AT5G45670
AT3G51340
AT4G38260
G34561
AT3G00490
AT5G64860
AT3G11080
AT5G55570
AT5G40230
AT5G53110
AT1G29600
[truncated: 860 more rows]

## Sheet: Sheet2
A list of 1032 SR45 differentially regulated inflorescence genes (Col-0 vs. sr45-1) used in Chen et al. FiPS 2019
Gene Locus
AT3G12420
AT3G12430
AT3G12440
AT3G12460
AT3G12470
AT3G12540
AT3G13220
AT3G13660
AT3G13662
AT3G14150
AT3G14450
AT3G14760
AT3G15357
AT3G16580
AT3G16700
AT3G17010
AT3G17180
AT3G17260
AT3G17500
AT3G17620
AT3G17675
AT3G18300
AT3G18360
AT3G18362
AT3G18590
AT3G18630
AT3G18845
AT3G18900
AT3G19440
AT3G19610
AT3G20395
AT3G20475
AT3G20990
AT3G21000
AT3G21120
AT3G21720
AT3G21950
AT3G23380
AT3G23870
AT3G23880
AT3G24230
AT3G25810
AT3G28153
AT3G28560
AT3G28740
AT3G42473
AT3G42850
AT3G43600
AT3G44760
AT3G44770
AT3G45000
AT3G48280
AT3G48510
AT3G48900
AT3G51480
AT3G55500
AT3G55870
AT3G58990
AT3G59160
AT3G59320
AT3G61610
AT3G61680
AT3G61760
AT3G62750
AT3G63200
AT3G63510
AT4G00080
AT4G01190
AT4G01440
AT4G01525
AT4G01533
AT4G01670
AT4G01930
AT4G02810
AT4G04315
AT4G04790
AT4G08100
AT4G08109
AT4G08115
AT4G10150
AT4G10680
AT4G11140
AT4G11190
AT4G11210
AT4G11310
AT4G12030
AT4G13210
AT4G13495
AT4G13860
AT4G14103
AT4G14301
AT4G14465
AT4G14700
AT4G15100
AT4G15250
AT4G15300
AT4G15370
AT4G16030
AT4G16160
AT4G16857
AT4G16870
AT4G17200
AT4G17610
AT4G18080
AT4G18270
AT4G18280
AT4G19430
AT4G20070
AT4G20230
AT4G20700
AT4G20900
AT4G20920
AT4G21200
AT4G21895
AT4G22030
AT4G22214
AT4G22490
AT4G22840
AT4G24080
AT4G24420
AT4G24450
AT4G24580
AT4G24860
AT4G25480
AT4G25760
AT4G25990
AT4G26170
AT4G26340
AT4G27170
AT4G27370
AT4G29270
AT4G29690
AT4G29930
AT4G29980
AT4G31470
AT4G31615
AT4G31620
AT4G32500
AT4G32540
AT4G32630
AT4G32810
AT4G32890
AT4G33280
AT4G34520
AT4G34580
AT4G34900
AT4G35370
AT4G35380
AT4G35670
AT4G36230
AT4G36270
AT4G36950
AT4G37580
AT4G37840
AT4G38050
AT4G38350
AT4G38380
AT4G38590
AT4G38950
AT4G39290
AT4G39460
AT5G01330
AT5G01630
AT5G02390
AT5G02400
AT5G03130
AT5G03204
AT5G04360
AT5G04390
AT5G05630
AT5G05840
AT5G05880
AT5G05890
AT5G06330
AT5G06800
AT5G06820
AT5G07660
AT5G07810
AT5G08090
AT5G09520
AT5G09780
AT5G09970
AT5G10250
AT5G10720
AT5G10850
AT5G10890
AT5G11080
AT5G11320
AT5G12280
AT5G13130
AT5G13380
AT5G13940
AT5G14200
AT5G14670
AT5G15070
AT5G15120
AT5G15620
AT5G16090
AT5G16100
AT5G16850
AT5G16980
AT5G18820
AT5G19640
AT5G20370
AT5G22794
AT5G23030
AT5G23160
AT5G23190
AT5G23690
AT5G23700
AT5G23770
AT5G23960
AT5G24205
AT5G24820
AT5G24900
AT5G25320
AT5G26310
AT5G27410
AT5G27660
AT5G27889
AT5G27890
AT5G27940
AT5G28080
AT5G28415
AT5G28490
AT5G28626
AT5G37500
AT5G37870
AT5G38000
AT5G38080
AT5G38970
AT5G39790
AT5G39940
AT5G41120
AT5G42700
AT5G43410
AT5G43695
AT5G44330
AT5G45113
AT5G45140
AT5G45220
AT5G46140
AT5G55680
AT5G55690
AT5G55720
AT5G57380
AT5G59130
AT5G60150
AT5G61700
AT5G63660
AT5G63810
AT5G63920
AT5G64770
AT5G65320
AT5G66020
AT5G66960
AT1G01010
AT1G01060
AT1G01480
AT1G01520
AT1G01560
AT1G01680
AT1G02220
AT1G02230
AT1G02580
AT1G02920
AT1G02930
AT1G03220
AT1G03400
AT1G03850
AT1G05340
AT1G05675
AT1G05880
AT1G07000
AT1G07500
AT1G07600
AT1G07620
AT1G08050
AT1G08450
AT1G08900
AT1G08930
AT1G09080
AT1G09510
AT1G09932
AT1G10340
AT1G10585
AT1G10747
AT1G11260
AT1G11330
AT1G11350
AT1G11785
AT1G12010
AT1G12160
AT1G13260
AT1G13310
AT1G13340
AT1G13470
AT1G13520
AT1G13530
AT1G13540
AT1G13600
AT1G13670
AT1G13750
AT1G14250
AT1G14370
AT1G14480
AT1G14780
AT1G14870
AT1G14880
AT1G15010
AT1G15050
AT1G15790
AT1G15890
AT1G16130
AT1G16260
AT1G16390
AT1G16420
AT1G16530
AT1G17600
AT1G17610
AT1G17615
AT1G18390
AT1G18570
AT1G18940
AT1G19250
AT1G19380
AT1G19530
AT1G19550
AT1G19610
AT1G20160
AT1G20350
AT1G20390
AT1G20700
AT1G20900
AT1G21120
AT1G21130
AT1G21240
AT1G21250
AT1G21270
AT1G21520
AT1G21525
AT1G21910
AT1G22440
AT1G22690
AT1G22890
AT1G22990
AT1G23140
AT1G23145
AT1G23300
AT1G23830
AT1G23840
AT1G23850
AT1G24140
AT1G24145
AT1G24147
AT1G24150
AT1G25430
AT1G26420
AT1G26790
AT1G27730
AT1G28370
AT1G28480
AT1G29270
AT1G29715
AT1G29720
AT1G30190
AT1G30700
AT1G30900
AT1G30920
AT1G31540
AT1G31570
AT1G31580
AT1G32350
AT1G32950
AT1G32960
AT1G33102
AT1G33560
AT1G33720
AT1G33730
AT1G33790
AT1G33950
AT1G33960
AT1G34180
AT1G34420
AT1G34750
AT1G35210
AT1G35230
AT1G35710
AT1G35970
AT1G36060
AT1G43605
AT1G43910
AT1G44130
AT1G49050
AT1G50190
AT1G51270
AT1G51620
AT1G51790
AT1G51800
AT1G51860
AT1G52110
AT1G53620
AT1G53625
AT1G55420
AT1G55450
AT1G55910
AT1G56120
AT1G56150
AT1G56520
AT1G56540
AT1G56600
AT1G58300
AT1G58390
AT1G59870
AT1G61610
AT1G63350
AT1G63750
AT1G64710
AT1G64720
AT1G64820
AT1G65190
AT1G65500
AT1G65800
AT1G65845
AT1G66090
AT1G66160
AT1G66570
AT1G66880
AT1G66920
AT1G66970
AT1G68620
AT1G69720
AT1G69730
AT1G70880
AT1G72430
AT1G72910
AT1G72930
AT1G73805
AT1G73810
AT1G73870
AT1G74360
AT1G74440
AT1G74590
AT1G74710
AT1G75040
AT1G75590
AT1G76040
AT1G76290
AT1G76360
AT1G76800
AT1G76930
AT1G76960
AT1G76970
AT1G77145
AT1G78220
AT1G78290
AT1G78750
AT1G78830
AT1G78850
AT2G01300
AT2G01422
AT2G01860
AT2G02147
AT2G02430
AT2G04450
AT2G04495
AT2G04515
AT2G04795
AT2G05330
AT2G05440
AT2G05520
AT2G05540
AT2G05655
AT2G07042
AT2G07213
AT2G07665
AT2G07674
AT2G07981
AT2G08986
AT2G14610
AT2G15042
AT2G15080
AT2G15390
AT2G15420
AT2G16380
AT2G17040
AT2G18300
AT2G18690
AT2G19130
AT2G19970
AT2G20142
AT2G22330
AT2G23690
AT2G23810
AT2G24600
AT2G25000
AT2G25200
AT2G25260
AT2G25440
AT2G25510
AT2G26190
AT2G26480
AT2G26975
AT2G27660
AT2G29110
AT2G29120
AT2G29350
AT2G29720
AT2G30140
AT2G30250
AT2G31865
AT2G31880
AT2G31990
AT2G32030
AT2G32130
AT2G32140
AT2G32160
AT2G32680
AT2G32800
AT2G33020
AT2G33530
AT2G33580
AT2G34940
AT2G36120
AT2G37180
AT2G37540
AT2G38340
AT2G38790
AT2G38860
AT2G40750
AT2G41090
AT2G41100
AT2G41250
AT2G41850
AT2G43000
AT2G43510
AT2G43570
AT2G43590
AT2G43620
AT2G44290
AT2G45220
AT2G45510
AT2G45570
AT2G46400
AT2G46430
AT2G46440
AT2G47130
AT2G47180
AT3G01080
AT3G01175
AT3G01290
AT3G01313
AT3G01316
AT3G01325
AT3G01420
AT3G01600
AT3G02840
AT3G03000
AT3G03240
AT3G03530
AT3G04110
AT3G04210
AT3G04220
AT3G04717
AT3G04720
AT3G05630
AT3G05650
AT3G05690
AT3G05770
AT3G06070
AT3G07000
AT3G07195
AT3G07350
AT3G07520
AT3G07600
AT3G08490
AT3G08870
AT3G09020
AT3G09220
AT3G09450
AT3G09490
AT3G09600
AT3G09790
AT3G09830
AT3G09870
AT3G09940
AT3G10595
AT3G10815
AT3G10930
AT3G11010
AT3G11080
AT3G11340
AT3G11840
AT3G12040
AT3G12220
AT3G13080
AT3G13090
AT3G13100
AT3G13277
AT3G13437
AT3G13790
AT3G13950
AT3G14620
AT3G15310
AT3G15440
AT3G15536
AT3G15760
AT3G16030
AT3G16530
AT3G16660
AT3G17520
AT3G17600
AT3G17690
AT3G18217
AT3G18777
AT3G19030
AT3G19680
AT3G20960
AT3G21080
AT3G21150
AT3G21520
AT3G21660
AT3G21710
AT3G21780
AT3G21890
AT3G22060
AT3G22160
AT3G22231
AT3G22235
AT3G22600
AT3G22640
AT3G22930
AT3G23010
AT3G23120
AT3G23240
AT3G23250
AT3G23260
AT3G24450
AT3G24780
AT3G24900
AT3G25010
AT3G25020
AT3G25510
AT3G25610
AT3G26165
AT3G26210
AT3G26220
AT3G26230
AT3G26280
AT3G26320
AT3G26500
AT3G26830
AT3G27400
AT3G27650
AT3G28510
AT3G28540
AT3G28580
AT3G28890
AT3G30370
AT3G30842
AT3G43190
AT3G43430
AT3G44260
AT3G44300
AT3G44400
AT3G45060
AT3G45260
AT3G45410
AT3G45640
AT3G45650
AT3G45860
AT3G46090
AT3G46130
AT3G47050
AT3G47090
AT3G47200
AT3G47210
AT3G47220
AT3G47250
AT3G47480
AT3G47570
AT3G48080
AT3G48090
AT3G48320
AT3G48640
AT3G48770
AT3G48850
AT3G49400
AT3G49580
AT3G50480
AT3G50770
AT3G50930
AT3G51330
AT3G51860
AT3G51970
AT3G52400
AT3G52430
AT3G53980
AT3G54150
AT3G55970
AT3G56000
AT3G56500
AT3G56710
AT3G57240
AT3G57260
AT3G57540
AT3G58270
AT3G59010
AT3G59700
AT3G60470
AT3G61280
AT3G61390
AT3G62780
AT3G66656
AT4G00050
AT4G00120
AT4G00700
AT4G00955
AT4G00970
AT4G01010
AT4G01700
AT4G01750
AT4G01925
AT4G02410
AT4G02520
AT4G03450
AT4G04223
AT4G04490
AT4G04500
AT4G04510
AT4G04540
AT4G04570
AT4G04745
AT4G04830
AT4G05053
AT4G05540
AT4G05612
AT4G08025
AT4G08780
AT4G08850
AT4G08950
AT4G09090
AT4G09770
AT4G10500
AT4G10860
AT4G11000
AT4G11020
AT4G11170
AT4G11340
AT4G11521
AT4G11530
AT4G11655
AT4G11890
AT4G11900
AT4G12480
AT4G12720
AT4G13060
AT4G13180
AT4G13420
AT4G13810
AT4G13820
AT4G13890
AT4G13900
AT4G14365
AT4G14370
AT4G14390
AT4G14400
AT4G14610
AT4G14640
AT4G15150
AT4G15248
AT4G15340
AT4G15430
AT4G15750
AT4G16165
AT4G17030
AT4G17250
AT4G17470
AT4G17660
AT4G17710
AT4G18170
AT4G18250
AT4G18253
AT4G18340
AT4G18430
AT4G18880
AT4G19035
AT4G19520
AT4G19905
AT4G20000
AT4G20110
AT4G20820
AT4G21390
AT4G21680
AT4G21840
AT4G21850
AT4G21903
AT4G22115
AT4G22305
AT4G23130
AT4G23140
AT4G23150
AT4G23160
AT4G23170
AT4G23180
AT4G23200
AT4G23210
AT4G23215
AT4G23220
AT4G23230
AT4G23240
AT4G23260
AT4G23270
AT4G23310
AT4G23320
AT4G23610
AT4G23810
AT4G25000
AT4G25070
AT4G25110
AT4G25810
AT4G25940
AT4G26070
AT4G26150
AT4G27220
AT4G27280
AT4G27300
AT4G27450
AT4G27460
AT4G27480
AT4G27590
AT4G27657
AT4G27740
AT4G28270
AT4G28290
AT4G28405
AT4G28490
AT4G29050
AT4G29570
AT4G30064
AT4G30280
AT4G30380
AT4G30430
AT4G31355
AT4G31500
AT4G31800
AT4G31870
AT4G32950
AT4G33050
AT4G33550
AT4G34970
AT4G35690
AT4G35770
AT4G35985
AT4G36500
AT4G36700
AT4G36740
AT4G37010
AT4G37370
AT4G37560
AT4G37610
AT4G37990
AT4G38560
AT4G38960
AT4G39030
AT4G39830
AT4G39950
AT5G01300
AT5G01380
AT5G01490
AT5G01540
AT5G02020
AT5G02760
AT5G03310
AT5G03350
AT5G03435
AT5G03545
AT5G05220
AT5G05320
AT5G05390
AT5G05400
AT5G05460
AT5G05960
AT5G06320
AT5G06865
AT5G07040
AT5G07780
AT5G08350
AT5G09290
AT5G09370
AT5G09805
AT5G09876
AT5G09930
AT5G09978
AT5G10140
AT5G10380
AT5G10625
AT5G10760
AT5G11210
AT5G11360
AT5G11410
AT5G11920
AT5G13080
AT5G14090
AT5G14490
AT5G14930
AT5G15360
AT5G15850
AT5G15890
AT5G16900
AT5G17300
AT5G18270
AT5G18470
AT5G18560
AT5G18780
AT5G19230
AT5G19240
AT5G19875
AT5G20670
AT5G20960
AT5G21960
AT5G22380
AT5G22520
AT5G22530
AT5G22540
AT5G22545
AT5G22570
AT5G23360
AT5G24080
AT5G24110
AT5G24120
AT5G24160
AT5G24200
AT5G24210
AT5G24530
AT5G24540
AT5G24660
AT5G25120
AT5G25130
AT5G25140
AT5G25190
AT5G25250
AT5G25260
AT5G25440
AT5G25450
AT5G25910
AT5G25920
AT5G25930
AT5G26090
AT5G26170
AT5G26690
AT5G26920
AT5G27060
AT5G27420
AT5G27900
AT5G35735
AT5G36220
AT5G38240
AT5G38250
AT5G38280
AT5G38340
AT5G39020
AT5G39030
AT5G39080
AT5G39670
AT5G39720
AT5G40010
AT5G41160
AT5G41550
AT5G41740
AT5G41750
AT5G41761
AT5G42380
AT5G42530
AT5G42830
AT5G43910
AT5G44390
AT5G44568
AT5G44580
AT5G44820
AT5G44830
AT5G44870
AT5G45000
AT5G45095
AT5G45150
AT5G45380
AT5G46260
AT5G46490
AT5G46500
AT5G46780
AT5G47850
AT5G48380
AT5G48560
AT5G48657
AT5G48850
AT5G49520
AT5G50200
AT5G50260
AT5G51190
AT5G52300
AT5G52720
AT5G52730
AT5G52750
AT5G52760
AT5G53370
AT5G54220
AT5G54490
AT5G54610
AT5G54710
AT5G54720
AT5G55450
AT5G56960
AT5G57550
AT5G57560
AT5G58120
AT5G59670
AT5G60350
AT5G60800
AT5G60900
AT5G60950
AT5G61600
AT5G62770
AT5G63180
AT5G64000
AT5G64100
AT5G64110
AT5G64120
AT5G64810
AT5G65370
AT5G66270
AT5G66620
AT5G66630

## Sheet: Sheet3
A list of 449 SR45 differentially regulated genes (Col-0 vs. sr45-1) shared between inflorescence and leaf.
Gene Locus
AT1G01010
AT1G01520
AT1G01560
AT1G01680
AT1G02220
AT1G02230
AT1G02920
AT1G02930
AT1G03400
AT1G03850
AT1G05880
AT1G07000
AT1G07620
AT1G08050
AT1G08450
AT1G09080
AT1G09932
AT1G10340
AT1G11330
AT1G13310
AT1G13340
AT1G13470
AT1G13520
AT1G13540
AT1G13750
AT1G14250
AT1G14370
AT1G14870
AT1G14880
AT1G15790
AT1G16260
AT1G16420
AT1G17600
AT1G17610
AT1G17615
AT1G19380
AT1G20350
AT1G20390
AT1G21130
AT1G21240
AT1G21250
AT1G21270
AT1G21520
AT1G21525
AT1G21910
AT1G23140
AT1G23840
AT1G24140
AT1G24145
AT1G24147
AT1G24150
AT1G26420
AT1G27730
AT1G28370
AT1G28480
AT1G30900
AT1G31540
AT1G31570
AT1G31580
AT1G32950
AT1G32960
AT1G33560
AT1G33720
AT1G33730
AT1G33950
AT1G33960
AT1G34180
AT1G34420
AT1G34750
AT1G35230
AT1G35710
AT1G43910
AT1G51790
AT1G51800
AT1G51860
AT1G53620
AT1G53625
AT1G55910
AT1G56120
AT1G56150
AT1G56600
AT1G58300
AT1G59870
AT1G61610
AT1G65500
AT1G65800
AT1G65845
AT1G66160
AT1G66880
AT1G66920
AT1G66970
AT1G69720
AT1G69730
AT1G72430
AT1G73805
AT1G73810
AT1G74360
AT1G74440
AT1G74590
AT1G74710
AT1G75040
AT1G76040
AT1G76930
AT1G76960
AT1G76970
AT1G78290
AT2G01300
AT2G01422
AT2G04450
AT2G04495
AT2G04515
AT2G14610
AT2G15080
AT2G15390
AT2G17040
AT2G18690
AT2G19130
AT2G20142
AT2G23690
AT2G25000
AT2G25260
AT2G25440
AT2G25510
AT2G26480
AT2G27660
AT2G29110
AT2G29120
AT2G29350
AT2G30140
AT2G30250
AT2G31865
AT2G31880
AT2G31990
AT2G32140
AT2G32680
AT2G33020
AT2G33530
AT2G34940
AT2G38340
AT2G38860
AT2G40750
AT2G41090
AT2G41250
AT2G43000
AT2G43510
AT2G43570
AT2G44290
AT2G45510
AT2G46400
AT2G46430
AT2G46440
AT2G47130
AT3G01080
AT3G01175
AT3G01290
AT3G03000
AT3G04210
AT3G04220
AT3G04720
AT3G05650
AT3G05690
AT3G07195
AT3G07520
AT3G07600
AT3G08870
AT3G09490
AT3G09830
AT3G09870
AT3G09940
AT3G10930
AT3G11010
AT3G11080
AT3G11340
AT3G11840
AT3G12040
AT3G12220
AT3G13080
AT3G13090
AT3G13100
AT3G13950
AT3G14150
AT3G14620
AT3G14760
AT3G15536
AT3G16030
AT3G17690
AT3G18300
AT3G19440
AT3G19680
AT3G20960
AT3G21080
AT3G21150
AT3G21780
AT3G21890
AT3G21950
AT3G22160
AT3G22231
AT3G22235
AT3G22600
AT3G23010
AT3G23120
AT3G23260
AT3G23880
AT3G24900
AT3G25010
AT3G25020
AT3G25510
AT3G25610
AT3G26210
AT3G26220
AT3G26230
AT3G26320
AT3G26500
AT3G28510
AT3G28540
AT3G28580
AT3G28890
AT3G43600
AT3G44260
AT3G44400
AT3G45410
AT3G45860
AT3G47050
AT3G47090
AT3G47480
AT3G48080
AT3G48090
AT3G48280
AT3G48640
AT3G49400
AT3G50480
AT3G50770
AT3G50930
AT3G51330
AT3G51480
AT3G51860
AT3G52430
AT3G54150
AT3G55500
AT3G55970
AT3G56000
AT3G56710
AT3G57240
AT3G57260
AT3G58270
AT3G59700
AT3G60470
AT3G61280
AT3G61390
AT3G62750
AT3G63200
AT3G63510
AT4G00700
AT4G00955
AT4G00970
AT4G01010
AT4G01440
AT4G01670
AT4G01700
AT4G01750
AT4G02520
AT4G03450
AT4G04223
AT4G04490
AT4G04500
AT4G04510
AT4G04540
AT4G04570
AT4G05540
AT4G08850
AT4G08950
AT4G09770
AT4G10500
AT4G10860
AT4G11000
AT4G11530
AT4G11655
AT4G11890
AT4G11900
AT4G12480
AT4G12720
AT4G13180
AT4G13820
AT4G13890
AT4G13900
AT4G14365
AT4G14370
AT4G14390
AT4G14400
AT4G14610
AT4G17660
AT4G18250
AT4G18253
AT4G18270
AT4G18880
AT4G20070
AT4G20110
AT4G20820
AT4G21840
AT4G21850
AT4G21903
AT4G22305
AT4G23130
AT4G23140
AT4G23150
AT4G23160
AT4G23170
AT4G23200
AT4G23210
AT4G23215
AT4G23220
AT4G23230
AT4G23310
AT4G23320
AT4G23610
AT4G23810
AT4G25000
AT4G25070
AT4G25110
AT4G25480
AT4G25810
AT4G25990
AT4G26070
AT4G26150
AT4G27280
AT4G27370
AT4G27480
AT4G27657
AT4G27740
AT4G28490
AT4G31800
AT4G33050
AT4G34900
AT4G35770
AT4G36230
AT4G36700
AT4G37010
AT4G37370
AT4G38350
AT4G38560
AT4G39030
AT4G39460
AT4G39830
AT5G01540
AT5G01630
AT5G02760
AT5G03130
AT5G03350
AT5G04360
AT5G05320
AT5G05400
AT5G05460
AT5G05890
AT5G06800
AT5G07780
AT5G09290
AT5G09520
AT5G10140
AT5G10250
AT5G10380
AT5G10625
AT5G10760
AT5G11920
AT5G13080
AT5G14490
AT5G14930
AT5G15070
AT5G16900
AT5G18270
AT5G18470
AT5G18780
AT5G19875
AT5G20960
AT5G21960
AT5G22380
AT5G22520
AT5G22530
AT5G22540
AT5G22545
AT5G22570
AT5G23160
AT5G23360
AT5G24200
AT5G24205
AT5G24210
AT5G24530
AT5G24540
AT5G25190
AT5G25250
AT5G25260
AT5G25910
AT5G25930
AT5G26170
AT5G26690
AT5G26920
AT5G27060
AT5G27660
AT5G28415
AT5G28490
AT5G36220
AT5G38240
AT5G38250
AT5G39670
AT5G39790
AT5G39940
AT5G40010
AT5G41160
AT5G41550
AT5G41740
AT5G41750
AT5G42530
AT5G42830
AT5G43910
AT5G44390
AT5G44568
AT5G44820
AT5G45000
AT5G45380
AT5G46260
AT5G47850
AT5G48380
AT5G48657
AT5G50200
AT5G51190
AT5G52300
AT5G52720
AT5G52730
AT5G52750
AT5G52760
AT5G53370
AT5G54490
AT5G54610
AT5G55450
AT5G57550
AT5G57560
AT5G59130
AT5G59670
AT5G60800
AT5G60900
AT5G60950
AT5G61600
AT5G62770
AT5G63810
AT5G64000
AT5G64120
AT5G64810
AT5G66270
AT5G66620
AT5G66630

## Sheet: Sheet4
GO Enrichment result of the 449 common DE genes shared between leaf and inflorescence
Analysis Type:	PANTHER Overrepresentation Test (Released 20231017)
Annotation Version and Release Date:	GO Ontology database DOI: 10.5281/zenodo.10536401 Released 2024-01-17
Analyzed List:	upload_1 (Arabidopsis thaliana)
Reference List:	Arabidopsis thaliana (all genes in database)
Test Type:	FISHER
Correction:	FDR
GO biological process complete	Arabidopsis thaliana - REFLIST (27436)	upload_1 (423)	upload_1 (expected)	upload_1 (over/under)	upload_1 (fold Enrichment)	upload_1 (raw P-value)	upload_1 (FDR)
leaf abscission (GO:0060866)	8	5	0.12	+	40.54	9.18e-07	9.38e-05
response to molecule of oomycetes origin (GO:0002240)	7	3	0.11	+	27.8	0.000385	0.019
pathogen-associated molecular pattern receptor signaling pathway (GO:0140426)	8	3	0.12	+	24.32	0.000524	0.0236
regulation of defense response to oomycetes (GO:1902288)	16	6	0.25	+	24.32	7.18e-07	7.62e-05
positive regulation of defense response to oomycetes (GO:1902290)	11	4	0.17	+	23.59	6.26e-05	0.00375
salicylic acid biosynthetic process (GO:0009697)	9	3	0.14	+	21.62	0.000691	0.0299
regulation of salicylic acid biosynthetic process (GO:0080142)	13	4	0.2	+	19.96	0.000107	0.00588
response to molecule of fungal origin (GO:0002238)	21	6	0.32	+	18.53	2.67e-06	0.000242
defense response to Gram-negative bacterium (GO:0050829)	23	6	0.35	+	16.92	4.18e-06	0.000356
response to molecule of bacterial origin (GO:0002237)	51	13	0.79	+	16.53	1.24e-11	2.24e-09
positive regulation of defense response to bacterium (GO:1900426)	30	7	0.46	+	15.13	1.23e-06	0.000119
systemic acquired resistance (GO:0009627)	68	13	1.05	+	12.4	2.8e-10	4.37e-08
regulation of salicylic acid metabolic process (GO:0010337)	21	4	0.32	+	12.35	0.000515	0.0235
pattern recognition receptor signaling pathway (GO:0002221)	27	5	0.42	+	12.01	0.000113	0.00618
cellular response to amino acid stimulus (GO:0071230)	22	4	0.34	+	11.79	0.000601	0.0264
response to oomycetes (GO:0002239)	102	18	1.57	+	11.45	3.38e-13	7.93e-11
response to chitin (GO:0010200)	23	4	0.35	+	11.28	0.000697	0.0299
response to herbivore (GO:0080027)	24	4	0.37	+	10.81	0.000804	0.034
regulation of defense response to bacterium (GO:1900424)	55	9	0.85	+	10.61	5.19e-07	5.72e-05
salicylic acid metabolic process (GO:0009696)	31	5	0.48	+	10.46	0.000202	0.0103
cellular response to salicylic acid stimulus (GO:0071446)	56	9	0.86	+	10.42	5.94e-07	6.43e-05
positive regulation of defense response (GO:0031349)	121	19	1.87	+	10.18	4.75e-13	1.03e-10
regulation of defense response to fungus (GO:1900150)	39	6	0.6	+	9.98	5.84e-05	0.00353
cellular response to organonitrogen compound (GO:0071417)	40	6	0.62	+	9.73	6.63e-05	0.00392
innate immune response-activating signaling pathway (GO:0002758)	40	6	0.62	+	9.73	6.63e-05	0.00388
plant-type hypersensitive response (GO:0009626)	54	8	0.83	+	9.61	4.37e-06	0.000367
symbiont-induced defense-related programmed cell death (GO:0034050)	55	8	0.85	+	9.43	4.94e-06	0.000402
positive regulation of response to biotic stimulus (GO:0002833)	110	16	1.7	+	9.43	9.37e-11	1.6e-08
defense response to oomycetes (GO:0002229)	76	11	1.17	+	9.39	8.64e-08	1.06e-05
response to salicylic acid (GO:0009751)	180	26	2.78	+	9.37	1.37e-16	5.14e-14
salicylic acid mediated signaling pathway (GO:0009863)	49	7	0.76	+	9.27	2.16e-05	0.00156
immune response-regulating signaling pathway (GO:0002764)	42	6	0.65	+	9.27	8.46e-05	0.00481
immune response-activating signaling pathway (GO:0002757)	42	6	0.65	+	9.27	8.46e-05	0.00476
activation of immune response (GO:0002253)	57	8	0.88	+	9.1	6.26e-06	0.000496
positive regulation of response to external stimulus (GO:0032103)	114	16	1.76	+	9.1	1.51e-10	2.5e-08
regulation of jasmonic acid mediated signaling pathway (GO:2000022)	43	6	0.66	+	9.05	9.52e-05	0.0053
defense response to insect (GO:0002213)	36	5	0.56	+	9.01	0.000377	0.0187
defense response to bacterium (GO:0042742)	391	54	6.03	+	8.96	1.71e-32	1.07e-29
abscission (GO:0009838)	38	5	0.59	+	8.53	0.000472	0.0223
response to bacterium (GO:0009617)	511	67	7.88	+	8.5	5.05e-39	4.73e-36
activation of innate immune response (GO:0002218)	54	7	0.83	+	8.41	3.81e-05	0.00246
programmed cell death (GO:0012501)	103	13	1.59	+	8.19	2.54e-08	3.4e-06
cell death (GO:0008219)	105	13	1.62	+	8.03	3.12e-08	3.99e-06
regulation of defense response (GO:0031347)	295	35	4.55	+	7.7	1.98e-19	9.27e-17
negative regulation of defense response (GO:0031348)	76	9	1.17	+	7.68	5.86e-06	0.000471
regulation of response to external stimulus (GO:0032101)	233	26	3.59	+	7.24	3.59e-14	8.77e-12
regulation of response to biotic stimulus (GO:0002831)	218	24	3.36	+	7.14	4.59e-13	1.03e-10
positive regulation of immune response (GO:0050778)	73	8	1.13	+	7.11	3.23e-05	0.00219
positive regulation of immune system process (GO:0002684)	73	8	1.13	+	7.11	3.23e-05	0.00216
phenol-containing compound metabolic process (GO:0018958)	47	5	0.72	+	6.9	0.00114	0.0471
cellular response to nitrogen compound (GO:1901699)	57	6	0.88	+	6.83	0.000387	0.0189
immune system process (GO:0002376)	220	22	3.39	+	6.49	2.47e-11	4.33e-09
positive regulation of innate immune response (GO:0045089)	70	7	1.08	+	6.49	0.000171	0.00897
cell surface receptor signaling pathway (GO:0007166)	61	6	0.94	+	6.38	0.00054	0.0241
defense response to other organism (GO:0098542)	883	85	13.61	+	6.24	3.34e-40	3.75e-37
response to organic cyclic compound (GO:0014070)	326	31	5.03	+	6.17	6.67e-15	1.88e-12
defense response to symbiont (GO:0140546)	270	25	4.16	+	6.01	5.01e-12	9.38e-10
calcium ion homeostasis (GO:0055074)	65	6	1	+	5.99	0.000737	0.0314
response to fungus (GO:0009620)	384	35	5.92	+	5.91	3.73e-16	1.23e-13
response to organonitrogen compound (GO:0010243)	146	13	2.25	+	5.78	1.03e-06	0.000102
immune response (GO:0006955)	180	16	2.78	+	5.77	6.03e-08	7.54e-06
innate immune response (GO:0045087)	169	15	2.61	+	5.76	1.59e-07	1.9e-05
regulation of response to stress (GO:0080134)	432	38	6.66	+	5.71	5.65e-17	2.44e-14
response to external biotic stimulus (GO:0043207)	1211	104	18.67	+	5.57	2.1e-45	1.18e-41
response to other organism (GO:0051707)	1211	104	18.67	+	5.57	2.1e-45	5.89e-42
response to biotic stimulus (GO:0009607)	1214	104	18.72	+	5.56	2.59e-45	4.85e-42
biological process involved in interspecies interaction between organisms (GO:0044419)	1225	104	18.89	+	5.51	5.58e-45	7.85e-42
regulation of innate immune response (GO:0045088)	107	9	1.65	+	5.46	7.18e-05	0.00412
regulation of immune response (GO:0050776)	120	10	1.85	+	5.41	3.09e-05	0.00215
regulation of immune system process (GO:0002682)	120	10	1.85	+	5.41	3.09e-05	0.00212
defense response to fungus (GO:0050832)	279	23	4.3	+	5.35	3.04e-10	4.63e-08
defense response (GO:0006952)	1109	90	17.1	+	5.26	3.35e-37	2.69e-34
cellular response to organic cyclic compound (GO:0071407)	137	11	2.11	+	5.21	1.73e-05	0.00128
positive regulation of response to stimulus (GO:0048584)	291	23	4.49	+	5.13	6.53e-10	9.67e-08
plant organ senescence (GO:0090693)	128	10	1.97	+	5.07	5.15e-05	0.00315
leaf senescence (GO:0010150)	121	9	1.87	+	4.82	0.000172	0.00896
response to nitrogen compound (GO:1901698)	206	15	3.18	+	4.72	1.65e-06	0.000155
response to reactive oxygen species (GO:0000302)	166	12	2.56	+	4.69	1.93e-05	0.00141
response to external stimulus (GO:0009605)	1686	107	25.99	+	4.12	1.56e-35	1.1e-32
response to hypoxia (GO:0001666)	265	16	4.09	+	3.92	7.23e-06	0.000565
response to decreased oxygen levels (GO:0036293)	269	16	4.15	+	3.86	8.63e-06	0.000665
response to oxygen levels (GO:0070482)	271	16	4.18	+	3.83	9.42e-06	0.000716
cellular response to hypoxia (GO:0071456)	238	14	3.67	+	3.82	3.51e-05	0.0023
cellular response to decreased oxygen levels (GO:0036294)	240	14	3.7	+	3.78	3.83e-05	0.00245
cellular response to oxygen levels (GO:0071453)	241	14	3.72	+	3.77	3.99e-05	0.0025
phosphorylation (GO:0016310)	725	41	11.18	+	3.67	3.51e-12	6.8e-10
protein phosphorylation (GO:0006468)	543	29	8.37	+	3.46	1.91e-08	2.61e-06
regulation of response to stimulus (GO:0048583)	848	45	13.07	+	3.44	2.27e-12	4.57e-10
response to oxidative stress (GO:0006979)	455	23	7.02	+	3.28	1.41e-06	0.000134
signal transduction (GO:0007165)	1446	67	22.29	+	3.01	2.9e-15	8.6e-13
signaling (GO:0023052)	1490	67	22.97	+	2.92	1.15e-14	2.94e-12
response to oxygen-containing compound (GO:1901700)	1598	70	24.64	+	2.84	9.18e-15	2.46e-12
response to organic substance (GO:0010033)	1804	77	27.81	+	2.77	1.25e-15	3.9e-13
cellular response to oxygen-containing compound (GO:1901701)	549	23	8.46	+	2.72	2.6e-05	0.00183
response to acid chemical (GO:0001101)	467	19	7.2	+	2.64	0.000185	0.00956
cell communication (GO:0007154)	1722	69	26.55	+	2.6	1.35e-12	2.82e-10
response to stress (GO:0006950)	3467	138	53.45	+	2.58	6.04e-26	3.09e-23
response to cold (GO:0009409)	428	17	6.6	+	2.58	0.000518	0.0235
cellular response to organic substance (GO:0071310)	714	27	11.01	+	2.45	3.99e-05	0.00252
cellular response to stimulus (GO:0051716)	2698	101	41.6	+	2.43	1.13e-16	4.53e-14
cellular response to chemical stimulus (GO:0070887)	1152	43	17.76	+	2.42	1.82e-07	2.13e-05
response to chemical (GO:0042221)	2763	102	42.6	+	2.39	1.49e-16	5.22e-14
response to inorganic substance (GO:0010035)	822	30	12.67	+	2.37	2.23e-05	0.00159
response to stimulus (GO:0050896)	5875	199	90.58	+	2.2	5.18e-31	2.91e-28
response to temperature stimulus (GO:0009266)	701	23	10.81	+	2.13	0.000953	0.0397
phosphorus metabolic process (GO:0006793)	1521	49	23.45	+	2.09	1.9e-06	0.000175
phosphate-containing compound metabolic process (GO:0006796)	1476	47	22.76	+	2.07	4.14e-06	0.000359
cellular response to stress (GO:0033554)	1195	35	18.42	+	1.9	0.000446	0.0215
positive regulation of biological process (GO:0048518)	1247	36	19.23	+	1.87	0.000399	0.0194
response to endogenous stimulus (GO:0009719)	1406	40	21.68	+	1.85	0.000343	0.0172
response to abiotic stimulus (GO:0009628)	2255	64	34.77	+	1.84	3.07e-06	0.000274
regulation of biological process (GO:0050789)	5383	139	82.99	+	1.67	2.29e-10	3.68e-08
regulation of cellular process (GO:0050794)	4849	123	74.76	+	1.65	1.3e-08	1.83e-06
biological regulation (GO:0065007)	5714	141	88.1	+	1.6	2.85e-09	4.11e-07
cellular process (GO:0009987)	11273	212	173.8	+	1.22	0.000223	0.0113
heterocycle metabolic process (GO:0046483)	2660	19	41.01	-	0.46	0.000118	0.00639
biosynthetic process (GO:0009058)	3911	26	60.3	-	0.43	2.27e-07	2.55e-05
cellular biosynthetic process (GO:0044249)	3657	23	56.38	-	0.41	2.12e-07	2.43e-05
nucleobase-containing compound metabolic process (GO:0006139)	2323	14	35.82	-	0.39	4.02e-05	0.00248
cellular nitrogen compound metabolic process (GO:0034641)	3039	18	46.85	-	0.38	9.33e-07	9.37e-05
developmental process involved in reproduction (GO:0003006)	1539	9	23.73	-	0.38	0.000824	0.0346
organic substance biosynthetic process (GO:1901576)	3767	22	58.08	-	0.38	2.58e-08	3.37e-06
macromolecule biosynthetic process (GO:0009059)	2396	13	36.94	-	0.35	4.84e-06	0.000401
organelle organization (GO:0006996)	1398	7	21.55	-	0.32	0.00045	0.0215
reproductive structure development (GO:0048608)	1279	6	19.72	-	0.3	0.0006	0.0266
reproductive system development (GO:0061458)	1281	6	19.75	-	0.3	0.000603	0.0263
organonitrogen compound biosynthetic process (GO:1901566)	1396	6	21.52	-	0.28	0.000119	0.00637
nucleic acid metabolic process (GO:0090304)	1907	8	29.4	-	0.27	3.96e-06	0.000348
gene expression (GO:0010467)	1912	7	29.48	-	0.24	9.05e-07	9.43e-05
RNA metabolic process (GO:0016070)	1455	5	22.43	-	0.22	1.41e-05	0.00106
cellular nitrogen compound biosynthetic process (GO:0044271)	1284	4	19.8	-	0.2	3.28e-05	0.00217
RNA processing (GO:0006396)	848	2	13.07	-	0.15	0.000477	0.0223
protein-containing complex organization (GO:0043933)	836	1	12.89	-	0.08	6.99e-05	0.00405
peptide biosynthetic process (GO:0043043)	546	0	8.42	-	< 0.01	0.000513	0.0236
translation (GO:0006412)	540	0	8.33	-	< 0.01	0.000495	0.023
amide biosynthetic process (GO:0043604)	611	0	9.42	-	< 0.01	0.000149	0.00793
