# Supplementary material for: A splicing regulator, SR45, suppresses plant immunity by regulating salicylic acid pathway in Arabidopsis thaliana
Source: Front Plant Sci. 2025 Oct 31;16:1704701. doi: 10.3389/fpls.2025.1704701 (PMC12615492; doi:10.3389/fpls.2025.1704701)
Supplement: Supplementary Table 4 — A detailed analysis of DG3-induced and SR45-suppressed genes. [file Table4.xlsx]

## Sheet: Summary
Table S4. A detailed analysis of DG3-induced and SR45-suppressed genes.
Sheet Number	Legend
1	A list of DG3-induced and SR45-suppressed DE genes. FDR < 0.05, |Log2FC| >=2
2	A list of salicylic acid biosynthesis genes and salicylic acid signaling genes.
3	A list of 17 WRKY genes
4	A subset of 855 W-box containg genes identified from Sheet 1
5	A list of 18 defense-responsive RLP genes
6	A list of RLK genes
7	A list of 70 protein kinase genes
8	A list of TIR-NBS-LRR genes
9	A list of UDP-glycosyltransferase genes.

## Sheet: Sheet1
A list of DG3-induced and SR45-suppressed genes.
Gene Locus	Gene Name
AT1G01010	NAC domain-containing protein 1;NAC001;PTN001592730;orthologs
AT1G01340	Probable cyclic nucleotide-gated ion channel 10;CNGC10;PTN000026373;orthologs
AT1G01560	Mitogen-activated protein kinase 11;MPK11;PTN000622859;orthologs
AT1G01680	ATPUB54, PLANT U-BOX 54, PUB54
AT1G02230	NAC domain-containing protein 4;NAC004;PTN001278404;orthologs
AT1G02450	Protein NIM1-INTERACTING 1;NIMIN-1;PTN002133798;orthologs
AT1G02850	Beta-glucosidase 11;BGLU11;PTN001309309;orthologs
AT1G02920	Glutathione S-transferase F7;GSTF7;PTN000137013;orthologs
AT1G02930	Glutathione S-transferase F6;GSTF6;PTN001344253;orthologs
AT1G03210	Phenazine biosynthesis PhzC/PhzF protein;At1g03210;PTN002673956;orthologs
AT1G03290	ELKS/Rab6-interacting/CAST family protein;At1g03290;PTN001442974;orthologs
AT1G03650	Acyl-CoA N-acyltransferases (NAT) superfamily protein;At1g03650;PTN000558362;orthologs
AT1G03660	Ankyrin-repeat containing protein;At1g03660;;orthologs
AT1G03850	Monothiol glutaredoxin-S13;GRXS13;PTN000807887;orthologs
AT1G04393	microRNA ath-MIR5640 precursor
AT1G04980	Protein disulfide-isomerase like 2-2;PDIL2-2;PTN000432689;orthologs
AT1G04990	Zinc finger CCCH domain-containing protein 3;At1g04990;PTN000281940;orthologs
AT1G05010	1-aminocyclopropane-1-carboxylate oxidase 4;ACO4;PTN001612512;orthologs
AT1G05680	UDP-glycosyltransferase 74E2;UGT74E2;PTN000231152;orthologs
AT1G05880	Probable E3 ubiquitin-protein ligase ARI12;ARI12;PTN000188662;orthologs
AT1G06002	Natural antisense transcript overlaps with AT1G06000 (encodes a flavonol-7-O-rhamnosyltransferase involved in the formation of rhamnosylated flavonols)
AT1G06180	Transcription factor MYB13;MYB13;PTN000068041;orthologs
AT1G06620	1-aminocyclopropane-1-carboxylate oxidase homolog 1;At1g06620;PTN002566071;orthologs
AT1G07000	Exocyst complex component EXO70B2;EXO70B2;PTN000283942;orthologs
AT1G07400	17.8 kDa class I heat shock protein;HSP17.8;PTN000163461;orthologs
AT1G07630	Probable protein phosphatase 2C 4;PLL5;PTN000353592;orthologs
AT1G07900	LOB domain-containing protein 1;LBD1;PTN001582587;orthologs
AT1G08050	T6D22.13;At1g08050;PTN000018519;orthologs
AT1G08173	Long non-coding RNA
AT1G08450	Calreticulin-3;CRT3;PTN000117494;orthologs
AT1G09080	Heat shock 70 kDa protein BIP3;BIP3;PTN000452828;orthologs
AT1G09560	Germin-like protein subfamily 2 member 1;GLP4;PTN001261643;orthologs
AT1G09680	Putative pentatricopeptide repeat-containing protein At1g09680;At1g09680;PTN001522366;orthologs
AT1G09815	At1g09815;POLD4;PTN000370965;orthologs
AT1G09913	Natural antisense transcript overlaps with AT1G79720 (Eukaryotic aspartyl protease family protein)
AT1G09930	Oligopeptide transporter 2;OPT2;PTN000503454;orthologs
AT1G09932	Phosphoglycerate mutase family protein;At1g09932;PTN001494785;orthologs
AT1G10050	Endo-1,4-beta-xylanase 2;XYN2;PTN002834322;orthologs
AT1G10210	Mitogen-activated protein kinase 1;MPK1;PTN000622850;orthologs
AT1G10340	Ankyrin repeat family protein;At1g10340;PTN001193510;orthologs
AT1G10730	AP-1 complex subunit mu-1;AP1M1;PTN000242610;orthologs
AT1G11310	MLO-like protein 2;MLO2;PTN000788344;orthologs
AT1G11330	G-type lectin S-receptor-like serine/threonine-protein kinase At1g11330;At1g11330;PTN000702233;orthologs
AT1G12210	Disease resistance protein RFL1;RFL1;PTN001504229;orthologs
AT1G12290	Probable disease resistance protein At1g12290;At1g12290;PTN002352136;orthologs
AT1G12420	ACT domain-containing protein ACR8;ACR8;PTN000777663;orthologs
AT1G13000	Transmembrane protein, putative (DUF707);AT1G13000.1;PTN000773977;orthologs
AT1G13310	Endosomal targeting BRO1-like domain-containing protein;At1g13310;PTN001126272;orthologs
AT1G13340	Regulator of Vps4 activity in the MVB pathway protein;At1g13340;PTN000255524;orthologs
AT1G13470	Uncharacterized protein;At1g13470;PTN000775095;orthologs
AT1G13480	At1g13480;At1g13480;PTN000775096;orthologs
AT1G13520	At1g13520;At1g13520;PTN000775097;orthologs
AT1G13540	At1g13540;At1g13540;PTN000775092;orthologs
AT1G13550	Uncharacterized protein;At1g13550;PTN000775094;orthologs
AT1G13750	Probable inactive purple acid phosphatase 1;PAP1;PTN000537263;orthologs
AT1G13990	Plant/protein;At1g13990;PTN002201733;orthologs
AT1G14010	Transmembrane emp24 domain-containing protein p24delta7;At1g14010;PTN000516617;orthologs
AT1G14130	2-oxoglutarate (2OG) and Fe(II)-dependent oxygenase superfamily protein;At1g14130;PTN001610892;orthologs
AT1G14200	At1g14200;At1g14200;PTN002333835;orthologs
AT1G14260	At1g14260;At1g14260;PTN001493515;orthologs
AT1G14360	UDP-galactose/UDP-glucose transporter 3;UTR3;PTN000081359;orthologs
AT1G14370	Probable serine/threonine-protein kinase PBL2;PBL2;PTN000703257;orthologs
AT1G14640	Uncharacterized protein;At1g14642;;orthologs
AT1G14790	RNA-dependent RNA polymerase 1;RDR1;PTN000555013;orthologs
AT1G14870	Protein PLANT CADMIUM RESISTANCE 2;PCR2;PTN000783141;orthologs
AT1G14880	Protein PLANT CADMIUM RESISTANCE 1;PCR1;PTN002312509;orthologs
AT1G15110	CDP-diacylglycerol--serine O-phosphatidyltransferase 1;PSS1;PTN002310305;orthologs
AT1G15790	Mediator of RNA polymerase II transcription subunit 15a-like protein;At1g15790;PTN002848026;orthologs
AT1G16040	At1g16040;At1g16040;PTN000387357;orthologs
AT1G16090	WAKL7, WALL ASSOCIATED KINASE-LIKE 7
AT1G16420	Metacaspase-8;AMC8;PTN000781484;orthologs
AT1G16500	F3O9.30;At1g16500;PTN002110895;orthologs
AT1G16670	Cold-responsive protein kinase 1;CRPK1;PTN001995309;orthologs
AT1G17020	Protein SRG1;SRG1;PTN001611991;orthologs
AT1G17170	Glutathione S-transferase U24;GSTU24;PTN000136987;orthologs
AT1G17250	Receptor-like protein 3;RLP3;PTN001232387;orthologs
AT1G17330	At1g17330;At1g17330;PTN002130793;orthologs
AT1G17430	Alpha/beta-Hydrolases superfamily protein;At1g17430;PTN000106788;orthologs
AT1G17450	B-block binding subunit of TFIIIC;At1g17450;PTN001432483;orthologs
AT1G17460	TRF-like 3;TRFL3;PTN000496780;orthologs
AT1G17600	Disease resistance protein (TIR-NBS-LRR class) family;At1g17600;PTN000569939;orthologs
AT1G17610	Disease resistance protein CHS1;CHS1;PTN002592504;orthologs
AT1G17745	D-3-phosphoglycerate dehydrogenase 2, chloroplastic;PGDH2;PTN000107895;orthologs
AT1G18890	Calcium-dependent protein kinase 10;CPK10;PTN000681788;orthologs
AT1G18910	Zinc finger protein BRUTUS-like At1g18910;At1g18910;PTN000481114;orthologs
AT1G19300	Probable galacturonosyltransferase-like 1;GATL1;PTN000784307;orthologs
AT1G19670	Chlorophyllase-1;CLH1;PTN002123979;orthologs
AT1G19960	T20H2.25 protein;At1g19960;;orthologs
AT1G20780	U-box domain-containing protein 44;PUB44;PTN000522654;orthologs
AT1G21240	Wall-associated receptor kinase 3;WAK3;PTN000702337;orthologs
AT1G21250	Wall-associated receptor kinase 1;WAK1;PTN000702305;orthologs
AT1G21270	Wall-associated receptor kinase 2;WAK2;PTN000702321;orthologs
AT1G21310	Extensin-3;EXT3;PTN002863232;orthologs
AT1G21370	Transmembrane protein;At1g21370;PTN001999312;orthologs
AT1G21390	At1g21390;emb2170;PTN002150201;orthologs
AT1G21400	2-oxoisovalerate dehydrogenase subunit alpha 1, mitochondrial;At1g21400;PTN000162336;orthologs
AT1G21520	Uncharacterized protein At1g21520;At1g21520;;orthologs
AT1G21525	VIRUS-INDUCED SMALL PEPTIDE 1, VISP1
AT1G21750	Protein disulfide isomerase-like 1-1;PDIL1-1;PTN000433260;orthologs
AT1G21900	Transmembrane emp24 domain-containing protein p24delta5;At1g21900;PTN000516603;orthologs
AT1G22180	F16L1.9 protein;At1g22180;PTN000019598;orthologs
AT1G22400	UDP-glycosyltransferase 85A1;UGT85A1;PTN000231435;orthologs
AT1G23040	At1g23040;F10G19.2;PTN002170846;orthologs
AT1G23140	Protein C2-DOMAIN ABA-RELATED 8;CAR8;PTN001903294;orthologs
AT1G23840	At1g23840/F5O8_37;At1g23840;PTN002196236;orthologs
AT1G24140	Metalloendoproteinase 3-MMP;3MMP;PTN001304213;orthologs
AT1G24145	At1g24145;At1g24145;;orthologs
AT1G24147	Transmembrane protein;At1g24147;;orthologs
AT1G25580	SUPPRESSOR OF GAMMA RESPONSE 1;SOG1;PTN000776954;orthologs
AT1G26130	Probable phospholipid-transporting ATPase 12;ALA12;PTN000642852;orthologs
AT1G26380	Berberine bridge enzyme-like 3;FOX1;PTN000202562;orthologs
AT1G26390	Berberine bridge enzyme-like 4;FOX2;PTN000794392;orthologs
AT1G26420	Berberine bridge enzyme-like 7;FOX5;PTN000794387;orthologs
AT1G26440	Ureide permease 5;UPS5;PTN000776984;orthologs
AT1G26690	Transmembrane emp24 domain-containing protein p24delta9;At1g26690;PTN000516621;orthologs
AT1G27330	At1g27330;At1g27330;PTN000401002;orthologs
AT1G27350	At1g27330;At1g27330;PTN000401002;orthologs
AT1G27980	Sphingosine-1-phosphate lyase;DPL1;PTN000242723;orthologs
AT1G28190	F3H9.15 protein;At1g28190;PTN002096835;orthologs
AT1G28480	Glutaredoxin-C9;GRXC9;PTN001300545;orthologs
AT1G29060	Bet1-like protein At1g29060;At1g29060;PTN001400426;orthologs
AT1G29240	F28N24.8 protein;At1g29240;PTN002133895;orthologs
AT1G29310	SecY protein transport family protein;At1g29310;PTN000097318;orthologs
AT1G29330	ER lumen protein-retaining receptor A;ERD2A;PTN001317530;orthologs
AT1G30040	Gibberellin 2-beta-dioxygenase 2;GA2OX2;PTN001611089;orthologs
AT1G30100	Probable 9-cis-epoxycarotenoid dioxygenase NCED5, chloroplastic;NCED5;PTN000057365;orthologs
AT1G30220	Probable inositol transporter 2;INT2;PTN000628467;orthologs
AT1G30270	CBL-interacting serine/threonine-protein kinase 23;CIPK23;PTN000679669;orthologs
AT1G30410	ABC transporter C family member 12;ABCC12;PTN002795561;orthologs
AT1G30640	Protein kinase family protein;At1g30640;PTN000684413;orthologs
AT1G30755	Protein PSK SIMULATOR 2;PSI2;PTN000786849;orthologs
AT1G30900	Vacuolar-sorting receptor 6;VSR6;PTN001102459;orthologs
AT1G31550	GDSL esterase/lipase At1g31550;At1g31550;PTN000519759;orthologs
AT1G31580	CXC750, ECS1
AT1G32190	Alpha/beta-Hydrolases superfamily protein;At1g32190;PTN000264227;orthologs
AT1G32270	Putative syntaxin-24;SYP24;PTN000461520;orthologs
AT1G32330	Heat stress transcription factor A-1d;HSFA1D;PTN000001202;orthologs
AT1G32340	F5D14.10 protein;F5D14.10;PTN000188953;orthologs
AT1G32700	PLATZ transcription factor family protein;At1g32700;PTN001257690;orthologs
AT1G32940	Subtilisin-like protease SBT3.5;SBT3.5;PTN000083166;orthologs
AT1G32950	Subtilisin-like protease SBT3.4;SBT3.4;PTN000083167;orthologs
AT1G32960	Subtilisin-like protease SBT3.3;SBT3.3;PTN000083168;orthologs
AT1G33420	PHD finger protein At1g33420;At1g33420;PTN000418215;orthologs
AT1G33720	Cytochrome P450, family 76, subfamily C, polypeptide 6;''cytochrome P450;PTN001210392;orthologs
AT1G33730	Cytochrome P450, family 76, subfamily C, polypeptide 5;CYP76C5;PTN001210338;orthologs
AT1G33950	Immune-associated nucleotide-binding protein 7;IAN7;PTN000097162;orthologs
AT1G33960	Immune-associated nucleotide-binding protein 8;IAN8;PTN000097160;orthologs
AT1G34044	pseudogene of 50S ribosomal protein L34
AT1G34130	Dolichyl-diphosphooligosaccharide--protein glycosyltransferase subunit STT3B;STT3B;PTN000356314;orthologs
AT1G34180	NAC domain-containing protein 16;NAC016;PTN002424189;orthologs
AT1G34380	5'-3' exonuclease family protein;At1g34380;PTN000015324;orthologs
AT1G34420	F12K21.25;LRR-RLK;PTN004714454;orthologs
AT1G34750	Probable protein phosphatase 2C 10;At1g34750;PTN000353224;orthologs
AT1G35230	Classical arabinogalactan protein 5;AGP5;PTN002191156;orthologs
AT1G35710	Probable leucine-rich repeat receptor-like protein kinase At1g35710;At1g35710;PTN000702569;orthologs
AT1G36622	Transmembrane protein;At1g36622;;orthologs
AT1G42480	TLR4 regulator/MIR-interacting MSAP protein;At1g42480;PTN001000346;orthologs
AT1G42990	bZIP transcription factor 60;BZIP60;PTN000537240;orthologs
AT1G43160	Ethylene-responsive transcription factor RAP2-6;RAP2-6;PTN001580898;orthologs
AT1G43910	AAA-ATPase At1g43910;At1g43910;PTN000552867;orthologs
AT1G45145	Thioredoxin H5;TRX5;PTN001311927;orthologs
AT1G47890	Receptor-like protein 7;RLP7;PTN000703300;orthologs
AT1G48210	Protein kinase superfamily protein;At1g48210;PTN000703126;orthologs
AT1G48320	1,4-dihydroxy-2-naphthoyl-CoA thioesterase 1;DHNAT1;PTN000276100;orthologs
AT1G48560	Uncharacterized protein;At1g48560;PTN002440962;orthologs
AT1G48605	Probable phosphopantothenoylcysteine decarboxylase;HAL3B;PTN000372161;orthologs
AT1G49900	C2H2 type zinc finger transcription factor family;T18C15_3;PTN000891036;orthologs
AT1G50520	Cytochrome P450, family 705, subfamily A, polypeptide 27;CYP705A27;PTN001210286;orthologs
AT1G51660	Mitogen-activated protein kinase kinase 4;MKK4;PTN001554669;orthologs
AT1G51760	IAA-amino acid hydrolase ILR1-like 4;ILL4;PTN001336111;orthologs
AT1G51790	Leucine-rich repeat protein kinase family protein;At1g51790;PTN002900070;orthologs
AT1G51800	LRR receptor-like serine/threonine-protein kinase IOS1;IOS1;PTN000701697;orthologs
AT1G51850	Leucine-rich repeat protein kinase family protein;At1g51850;PTN002900067;orthologs
AT1G51860	Probable LRR receptor-like serine/threonine-protein kinase At1g51860;At1g51860;PTN001563425;orthologs
AT1G51890	Probable LRR receptor-like protein kinase At1g51890;At1g51890;PTN000701677;orthologs
AT1G52000	Jacalin-related lectin 5;JAL5;PTN000582451;orthologs
AT1G52420	At1g52420;F6D8.36;PTN000283073;orthologs
AT1G52770	At1g52770;At1g52770;PTN000789224;orthologs
AT1G52780	PII, uridylyltransferase (DUF2921);At1g52780;PTN002121925;orthologs
AT1G52855	At1g52855;At1g52855;PTN002118205;orthologs
AT1G53100	At1g53100;At1g53100;PTN000446800;orthologs
AT1G53310	Phosphoenolpyruvate carboxylase 1;PPC1;PTN000776134;orthologs
AT1G53540	17.6 kDa class I heat shock protein 3;HSP17.6C;PTN000163460;orthologs
AT1G53620	Transmembrane protein;At1g53620;;orthologs
AT1G53625	hypothetical protein
AT1G53920	GDSL esterase/lipase 5;GLIP5;PTN000519765;orthologs
AT1G54010	Inactive GDSL esterase/lipase-like protein 23;GLL23;PTN001482401;orthologs
AT1G54030	Inactive GDSL esterase/lipase-like protein 25;MVP1;PTN001482398;orthologs
AT1G54575	Uncharacterized protein;At1g54575;;orthologs
AT1G55210	Dirigent protein 20;DIR20;PTN000486824;orthologs
AT1G55610	Serine/threonine-protein kinase BRI1-like 1;BRL1;PTN001563791;orthologs
AT1G55775	Heavy metal-associated domain protein;At1g55775;PTN002930778;orthologs
AT1G55910	Zinc transporter 11;ZIP11;PTN000113524;orthologs
AT1G56120	Non-specific serine/threonine protein kinase;At1g56120;PTN000701796;orthologs
AT1G56150	Auxin-responsive protein SAUR71;SAUR71;PTN001264460;orthologs
AT1G56340	Calreticulin-1;CRT1;PTN001338384;orthologs
AT1G56550	UDP-D-xylose:L-fucose alpha-1,3-D-xylosyltransferase 3;RGXT3;PTN000107599;orthologs
AT1G56610	F-box protein At1g56610;At1g56610;PTN001270155;orthologs
AT1G56660	F25P12.91 protein;At1g56660;;orthologs
AT1G57560	At1g57560;AtMYB50;PTN000068034;orthologs
AT1G57630	Disease resistance protein RPP1-WsB, putative;At1g57630;PTN002538062;orthologs
AT1G58602	Probable disease resistance protein At1g58602;At1g58602;PTN000795030;orthologs
AT1G59710	Actin cross-linking protein (DUF569);At1g59710;PTN002829637;orthologs
AT1G59870	ABC transporter G family member 36;ABCG36;PTN001453284;orthologs
AT1G60730	Probable aldo-keto reductase 5;At1g60730;PTN000199697;orthologs
AT1G60890	Phosphatidylinositol 4-phosphate 5-kinase 8;PIP5K8;PTN000557313;orthologs
AT1G61120	(E,E)-geranyllinalool synthase;GES;PTN001272403;orthologs
AT1G61180	Disease resistance protein UNI;UNI;PTN000568957;orthologs
AT1G61250	Secretory carrier-associated membrane protein 3;SCAMP3;PTN000074790;orthologs
AT1G61260	Cotton fiber (DUF761);At1g61260;PTN002103204;orthologs
AT1G61370	G-type lectin S-receptor-like serine/threonine-protein kinase At1g61370;At1g61370;PTN000702229;orthologs
AT1G61420	G-type lectin S-receptor-like serine/threonine-protein kinase At1g61420;At1g61420;PTN000702237;orthologs
AT1G61430	G-type lectin S-receptor-like serine/threonine-protein kinase At1g61430;At1g61430;PTN001563990;orthologs
AT1G61610	Putative G-type lectin S-receptor-like serine/threonine-protein kinase At1g61610;At1g61610;PTN000702478;orthologs
AT1G61800	Glucose-6-phosphate/phosphate translocator 2, chloroplastic;GPT2;PTN000123124;orthologs
AT1G62370	F2401.10;At1g62370;PTN000256774;orthologs
AT1G62730	At1g62730;At1g62730;PTN000476021;orthologs
AT1G62840	ankyrin repeat/KH domain protein (DUF1442)
AT1G63460	Probable glutathione peroxidase 8;GPX8;PTN000173896;orthologs
AT1G64170	Cation/H(+) antiporter 16;CHX16;PTN001596478;orthologs
AT1G64360	At1g64360;At1g64360;;orthologs
AT1G64460	PI4KGAMMA2
AT1G64610	Transducin/WD40 repeat-like superfamily protein;At1g64610;PTN000368577;orthologs
AT1G65040	ERAD-associated E3 ubiquitin-protein ligase HRD1B;HRD1B;PTN000280364;orthologs
AT1G65250	Probable inactive receptor-like protein kinase At1g65250;At1g65250;PTN000702314;orthologs
AT1G65360	Agamous-like MADS-box protein AGL23;AGL23;PTN000235678;orthologs
AT1G65483	Uncharacterized protein;At1g65483;;orthologs
AT1G65500	F5I14.4 protein;At1g65500;;orthologs
AT1G65610	Endoglucanase 7;KOR2;PTN000499693;orthologs
AT1G65690	NDR1/HIN1-like protein 6;NHL6;PTN001275117;orthologs
AT1G65800	Receptor-like serine/threonine-protein kinase SD1-6;SD16;PTN001563963;orthologs
AT1G65820	Microsomal glutathione s-transferase;At1g65820;PTN000813291;orthologs
AT1G65845	At1g65844;At1g65845;;orthologs
AT1G66465	Transmembrane protein;At1g66465;;orthologs
AT1G66590	Cytochrome c oxidase 19-1;COX19-1;PTN001465197;orthologs
AT1G66600	Probable WRKY transcription factor 63;WRKY63;PTN001280518;orthologs
AT1G66880	Protein kinase superfamily protein
AT1G66920	LEAF RUST 10 DISEASE-RESISTANCE LOCUS RECEPTOR-LIKE PROTEIN KINASE-like 2.4;LRK10L-2.4;PTN000703037;orthologs
AT1G66960	Lupeol synthase 5;LUP5;PTN000792628;orthologs
AT1G67000	LEAF RUST 10 DISEASE-RESISTANCE LOCUS RECEPTOR-LIKE PROTEIN KINASE-like 2.8;LRK10L-2.8;PTN000703036;orthologs
AT1G67330	At1g67330;At1g67330;PTN001265925;orthologs
AT1G67520	G-type lectin S-receptor-like serine/threonine-protein kinase At1g67520;At1g67520;PTN001232063;orthologs
AT1G67800	E3 ubiquitin-protein ligase RGLG5;RGLG5;PTN002907691;orthologs
AT1G67850	AT1G67850 protein;AT1G67850.1;PTN000773980;orthologs
AT1G67920	At1g67920;At1g67920;PTN002164490;orthologs
AT1G67970	Heat stress transcription factor A-8;HSFA8;PTN000001214;orthologs
AT1G67980	Putative caffeoyl-CoA O-methyltransferase At1g67980;At1g67980;PTN001314366;orthologs
AT1G68200	Zinc finger CCCH domain-containing protein 15;At1g68200;PTN000284476;orthologs
AT1G68710	Putative phospholipid-transporting ATPase 9;ALA9;PTN000642847;orthologs
AT1G69520	S-adenosyl-L-methionine-dependent methyltransferases superfamily protein;At1g69520;PTN002872962;orthologs
AT1G69610	Zinc finger FYVE domain protein, putative (DUF1666);At1g69610;PTN002928767;orthologs
AT1G69720	Heme oxygenase 3, chloroplastic;HO3;PTN001643046;orthologs
AT1G69840	Hypersensitive-induced response protein 2;HIR2;PTN000029975;orthologs
AT1G70690	Plasmodesmata-located protein 5;PDLP5;PTN000787838;orthologs
AT1G70810	Protein C2-DOMAIN ABA-RELATED 7;CAR7;PTN001903225;orthologs
AT1G71110	Transmembrane protein;At1g71110;PTN001265409;orthologs
AT1G71390	Receptor-like protein 11;RLP11;PTN001232447;orthologs
AT1G71910	At1g71910;At1g71910;PTN002161936;orthologs
AT1G72060	Serine-type endopeptidase inhibitor;At1g72060;PTN002139663;orthologs
AT1G72120	Protein NRT1/ PTR FAMILY 5.14;NPF5.14;PTN002268135;orthologs
AT1G72280	Endoplasmic reticulum oxidoreductin-1;AERO1;PTN000289282;orthologs
AT1G72540	Putative receptor-like protein kinase At1g72540;At1g72540;PTN000702048;orthologs
AT1G72660	Developmentally-regulated G-protein 2;DRG2;PTN000193793;orthologs
AT1G72680	Probable cinnamyl alcohol dehydrogenase 1;CAD1;PTN002448311;orthologs
AT1G72700	Probable phospholipid-transporting ATPase 5;ALA5;PTN000642849;orthologs
AT1G73805	Protein SAR DEFICIENT 1;SARD1;PTN000785685;orthologs
AT1G73810	Core-2/I-branching beta-1,6-N-acetylglucosaminyltransferase family protein;At1g73810;PTN000774489;orthologs
AT1G74280	Alpha/beta-Hydrolases superfamily protein;At1g74280;PTN000106922;orthologs
AT1G74360	Probable LRR receptor-like serine/threonine-protein kinase At1g74360;At1g74360;PTN001563796;orthologs
AT1G74440	ER membrane protein, putative (DUF962);At1g74440;PTN001997748;orthologs
AT1G74590	Glutathione S-transferase U10;GSTU10;PTN001344609;orthologs
AT1G74600	Pentatricopeptide repeat-containing protein At1g74600, chloroplastic;PCMP-E69;PTN001522026;orthologs
AT1G74710	Isochorismate synthase 1, chloroplastic;ICS1;SID2;PTN001343059;orthologs
AT1G75040	Pathogenesis-related protein 5;At1g75040;PTN001257282;orthologs
AT1G75510	Transcription initiation factor IIF subunit beta;At1g75510;PTN000047946;orthologs
AT1G76040	Calcium-dependent protein kinase 29;CPK29;PTN000681216;orthologs
AT1G76470	NAD(P)-binding Rossmann-fold superfamily protein;At1g76470;PTN000041549;orthologs
AT1G76760	Thioredoxin Y1, chloroplastic;At1g76760;PTN000047144;orthologs
AT1G76930	ATEXT1, ATEXT4, EXT1, EXT4, EXTENSIN 1, EXTENSIN 4, OBP3-RESPONSIVE GENE 5, ORG5
AT1G76960	F22K20.6 protein;At1g76960;;orthologs
AT1G76970	TOM1-like protein 4;TOL4;PTN000355185;orthologs
AT1G76980	At1g76980;At1g76980;PTN002150202;orthologs
AT1G77370	Glutaredoxin-C3;GRXC3;PTN001606746;orthologs
AT1G77510	Protein disulfide isomerase-like 1-2;PDIL1-2;PTN000433262;orthologs
AT1G77810	Beta-1,3-galactosyltransferase 7;B3GALT7;PTN007496259;orthologs
AT1G77920	Transcription factor TGA7;TGA7;PTN000774149;orthologs
AT1G78190	Multifunctional methyltransferase subunit TRM112 homolog B;TRM112B;PTN000299441;orthologs
AT1G78410	VQ motif-containing protein 10;VQ10;PTN002439157;orthologs
AT1G78550	2-oxoglutarate (2OG) and Fe(II)-dependent oxygenase superfamily protein;At1g78550;PTN001611990;orthologs
AT1G78780	Pathogenesis-related family protein;At1g78780;PTN000786302;orthologs
AT1G79450	ALA-interacting subunit 5;ALIS5;PTN000101022;orthologs
AT1G79900	Mitochondrial arginine transporter BAC2;BAC2;PTN000641655;orthologs
AT1G80120	Protein LURP-one-related 5;At1g80120;PTN001258147;orthologs
AT1G80290	Glycosyltransferase family protein 64 C3;At1g80290;PTN002253152;orthologs
AT1G80610	At1g80610/T21F11_6;At1g80610;PTN002170990;orthologs
AT1G80820	Cinnamoyl-CoA reductase 2;CCR2;PTN002233886;orthologs
AT2G00580	novel transcribed region
AT2G00740	novel transcribed region
AT2G01020	5.8SrRNA
AT2G01540	Protein C2-DOMAIN ABA-RELATED 10;CAR10;PTN001903285;orthologs
AT2G01610	At2g01610;At2g01610;PTN001258000;orthologs
AT2G01650	Plant UBX domain-containing protein 2;PUX2;PTN000568474;orthologs
AT2G02010	Glutamate decarboxylase 4;GAD4;PTN000243101;orthologs
AT2G02360	F-box protein PP2-B10;PP2B10;PTN001595570;orthologs
AT2G02390	Glutathione S-transferase Z1;GSTZ1;PTN000136673;orthologs
AT2G02810	UDP-galactose/UDP-glucose transporter 1;UTR1;PTN000081358;orthologs
AT2G03120	Signal peptide peptidase;SPP;PTN000256203;orthologs
AT2G03450	Probable inactive purple acid phosphatase 9;PAP9;PTN000537273;orthologs
AT2G03510	Expressed protein;At2g03510;PTN000794201;orthologs
AT2G04050	Protein DETOXIFICATION 3;DTX3;PTN001341938;orthologs
AT2G04070	Protein DETOXIFICATION 4;DTX4;PTN000129308;orthologs
AT2G04430	Nudix hydrolase 5;NUDT5;PTN000360656;orthologs
AT2G04450	Nudix hydrolase 6;NUDT6;PTN000360654;orthologs
AT2G04495	At2g04495;At2g04495;PTN002168020;orthologs
AT2G04515	Transmembrane protein;At2g04515;PTN002168021;orthologs
AT2G04620	Metal tolerance protein 12;MTP12;PTN001357088;orthologs
AT2G05320	Alpha-1,6-mannosyl-glycoprotein 2-beta-N-acetylglucosaminyltransferase;GNT2;PTN000305566;orthologs
AT2G05630	Autophagy-related protein 8d;ATG8D;PTN000103778;orthologs
AT2G06050	12-oxophytodienoate reductase 3;OPR3;PTN000527709;orthologs
AT2G06255	Protein ELF4-LIKE 3;EFL3;PTN002125665;orthologs
AT2G07195	microRNA ath-MIR5632 precursor
AT2G11520	Calmodulin-binding receptor-like cytoplasmic kinase 3;CRCK3;PTN000702672;orthologs
AT2G13790	Somatic embryogenesis receptor kinase 4;SERK4;PTN000702380;orthologs
AT2G13810	Aminotransferase ALD1, chloroplastic;ALD1;PTN000203518;orthologs
AT2G14560	Protein LURP1;LURP1;PTN000777542;orthologs
AT2G14610	Pathogenesis-related protein 1;At2g14610;PTN000036633;orthologs
AT2G14720	Vacuolar-sorting receptor 4;VSR4;PTN000510607;orthologs
AT2G15040	ATRLP18, RECEPTOR LIKE PROTEIN 18, RLP18
AT2G15390	Probable fucosyltransferase 4;FUT4;PTN001275975;orthologs
AT2G16530	Polyprenol reductase 2;PPRD2;PTN000379068;orthologs
AT2G16595	Signal sequence receptor subunit alpha;At2g16595;PTN000309061;orthologs
AT2G16600	Peptidyl-prolyl cis-trans isomerase CYP19-1;CYP19-1;PTN000117288;orthologs
AT2G16870	Disease resistance protein (TIR-NBS-LRR class) family;At2g16870;PTN000111035;orthologs
AT2G17120	LysM domain-containing GPI-anchored protein 2;LYM2;PTN002136368;orthologs
AT2G17720	Prolyl 4-hydroxylase 5;P4H5;PTN000093151;orthologs
AT2G18000	Transcription initiation factor TFIID subunit 14;TAF14;PTN001143078;orthologs
AT2G18660	EG45-like domain containing protein 2;EGC2;PTN001476035;orthologs
AT2G18670	RING-H2 finger protein ATL56;ATL56;PTN000366305;orthologs
AT2G18690	Expressed protein;MSF3.7;PTN002106738;orthologs
AT2G19130	G-type lectin S-receptor-like serine/threonine-protein kinase At2g19130;At2g19130;PTN000702942;orthologs
AT2G19190	Senescence-induced receptor-like serine/threonine-protein kinase;SIRK;PTN000701676;orthologs
AT2G19570	Cytidine deaminase 1;CDA1;PTN000182164;orthologs
AT2G20010	Gls protein (DUF810);At2g20010;PTN000778377;orthologs
AT2G20142	Toll-Interleukin-Resistance (TIR) domain family protein;At2g20142;PTN002538029;orthologs
AT2G21350	RNA-binding CRS1 / YhbY (CRM) domain protein;At2g21350;PTN001590511;orthologs
AT2G21850	Cysteine/Histidine-rich C1 domain family protein;At2g21850;PTN001285908;orthologs
AT2G22860	Phytosulfokines 2;PSK2;PTN002116628;orthologs
AT2G23170	Indole-3-acetic acid-amido synthetase GH3.3;GH3.3;PTN000786463;orthologs
AT2G23450	Wall-associated receptor kinase-like 14;WAKL14;PTN000703067;orthologs
AT2G23680	Cold-regulated 413 plasma membrane protein 3;At2g23680;PTN002130928;orthologs
AT2G24180	Cytochrome P450 71B6;CYP71B6;PTN001210377;orthologs
AT2G24490	Replication protein A 32 kDa subunit A;RPA2A;PTN000360518;orthologs
AT2G24850	Probable aminotransferase TAT3;TAT3;PTN000203035;orthologs
AT2G25000	Probable WRKY transcription factor 60;WRKY60;PTN001584752;orthologs
AT2G25110	Stromal cell-derived factor 2-like protein;SDF2;PTN005321742;orthologs
AT2G25510	Expressed protein;At2g25510;;orthologs
AT2G25520	Probable sugar phosphate/phosphate translocator At2g25520;At2g25520;PTN000123233;orthologs
AT2G26150	Heat stress transcription factor A-2;HSFA2;PTN000001159;orthologs
AT2G26240	Protein FATTY ACID EXPORT 7;FAX7;PTN001397770;orthologs
AT2G26400	1,2-dihydroxy-3-keto-5-methylthiopentene dioxygenase 1;ARD1;PTN000602681;orthologs
AT2G26440	Probable pectinesterase/pectinesterase inhibitor 12;PME12;PTN000785575;orthologs
AT2G26560	Patatin-like protein 2;PLP2;PTN000793657;orthologs
AT2G27660	Cysteine/Histidine-rich C1 domain family protein;At2g27660;PTN000356089;orthologs
AT2G28110	Probable glucuronoxylan glucuronosyltransferase IRX7;IRX7;PTN001337669;orthologs
AT2G28890	Probable protein phosphatase 2C 23;PLL4;PTN000353589;orthologs
AT2G28940	At2g28940;At2g28940;PTN000701904;orthologs
AT2G29070	At2g29070;At2g29070;PTN000285184;orthologs
AT2G29100	Glutamate receptor 2.9;GLR2.9;PTN001451425;orthologs
AT2G29350	Senescence-associated protein 13;SAG13;PTN000671443;orthologs
AT2G29460	Glutathione S-transferase U4;GSTU4;PTN001344611;orthologs
AT2G29500	17.6 kDa class I heat shock protein 2;HSP17.6B;PTN000163463;orthologs
AT2G29950	Protein ELF4-LIKE 1;EFL1;PTN002125635;orthologs
AT2G29990	Internal alternative NAD(P)H-ubiquinone oxidoreductase A2, mitochondrial;NDA2;PTN002463753;orthologs
AT2G30140	UDP-glycosyltransferase 87A2;UGT87A2;PTN000231166;orthologs
AT2G30250	Probable WRKY transcription factor 25;WRKY25;PTN000774701;orthologs
AT2G30550	Phospholipase A1-Igamma2, chloroplastic;DALL3;PTN000776587;orthologs
AT2G30770	Indoleacetaldoxime dehydratase;CYP71A13;PTN001210389;orthologs
AT2G31020	Oxysterol-binding protein-related protein 1A;ORP1A;PTN000104485;orthologs
AT2G31585	non-coding RNA
AT2G31865	Probable poly(ADP-ribose) glycohydrolase 2;PARG2;PTN000303340;orthologs
AT2G31870	Poly(ADP-ribose) glycohydrolase 1;PARG1;PTN000303341;orthologs
AT2G31880	Leucine-rich repeat receptor-like serine/threonine/tyrosine-protein kinase SOBIR1;SOBIR1;PTN002555561;orthologs
AT2G31990	Probable xyloglucan galactosyltransferase GT15;GT15;PTN000115371;orthologs
AT2G32140	Transmembrane receptor;At2g32140;PTN000796329;orthologs
AT2G33020	Receptor like protein 24;RLP24;PTN001232471;orthologs
AT2G33630	At2g33630/F4P9.40;At2g33630;PTN000041299;orthologs
AT2G33760	Pentatricopeptide repeat-containing protein At2g33760;PCMP-H6;PTN000612872;orthologs
AT2G34250	AT2G34250 protein;At2g34250;PTN000097320;orthologs
AT2G34500	Cytochrome P450 710A1;CYP710A1;PTN000669472;orthologs
AT2G34940	Vacuolar-sorting receptor 5;VSR5;PTN001478944;orthologs
AT2G35000	E3 ubiquitin-protein ligase ATL9;ATL9;PTN002305587;orthologs
AT2G35980	NDR1/HIN1-like protein 10;NHL10;PTN000461510;orthologs
AT2G37110	At2g37110;At2g37110;PTN001040811;orthologs
AT2G37130	Peroxidase 21;PER21;PTN001261515;orthologs
AT2G37440	Type I inositol polyphosphate 5-phosphatase 8;IP5P8;PTN000128315;orthologs
AT2G37710	L-type lectin-domain containing receptor kinase IV.1;LECRK41;PTN000701896;orthologs
AT2G37770	NADPH-dependent aldo-keto reductase, chloroplastic;AKR4C9;PTN000198969;orthologs
AT2G37870	Bifunctional inhibitor/lipid-transfer protein/seed storage 2S albumin superfamily protein;At2g37870;PTN002105597;orthologs
AT2G38290	Ammonium transporter 2;AMT2;PTN000198271;orthologs
AT2G38340	Dehydration-responsive element-binding protein 2E;DREB2E;PTN001261712;orthologs
AT2G38830	Ubiquitin-conjugating enzyme/RWD-like protein;At2g38830;PTN000592514;orthologs
AT2G38860	DJ-1 protein homolog E;DJ1E;PTN000111300;orthologs
AT2G39030	L-ornithine N5-acetyltransferase NATA1;NATA1;PTN000057563;orthologs
AT2G39050	Ricin B-like lectin EULS3;EULS3;PTN000777151;orthologs
AT2G39210	At2g39210/T16B24.15;At2g39210;PTN000491289;orthologs
AT2G39270	Probable adenylate kinase 6, chloroplastic;At2g39270;PTN000600082;orthologs
AT2G39410	Alpha/beta-Hydrolases superfamily protein;At2g39410;PTN000177134;orthologs
AT2G39420	Alpha/beta-Hydrolases superfamily protein;At2g39420;PTN000177137;orthologs
AT2G39710	Eukaryotic aspartyl protease family protein;At2g39710;PTN000343366;orthologs
AT2G40200	Transcription factor bHLH51;BHLH51;PTN000105830;orthologs
AT2G40600	Appr-1-p processing enzyme family protein;At2g40600;PTN000121666;orthologs
AT2G40740	WRKY transcription factor 55;WRKY55;PTN001262387;orthologs
AT2G40750	Probable WRKY transcription factor 54;WRKY54;PTN001593875;orthologs
AT2G41380	At2g41380;At2g41380;PTN000011128;orthologs
AT2G41490	GlcNAc-1-P transferase;GPT;PTN000060343;orthologs
AT2G41616	MICRORNA778A, MIR778A
AT2G42360	E3 ubiquitin-protein ligase ATL41;ATL41;PTN000510468;orthologs
AT2G42790	Citrate synthase 3, peroxisomal;CSY3;PTN000201346;orthologs
AT2G42890	Protein MEI2-like 2;ML2;PTN002543799;orthologs
AT2G43000	Transcription factor JUNGBRUNNEN 1;JUB1;PTN000774324;orthologs
AT2G43140	Transcription factor bHLH129;BHLH129;PTN000105836;orthologs
AT2G43150	Proline-rich extensin-like family protein;At2g43150;PTN000574592;orthologs
AT2G43510	ATTI1, TI1, TRYPSIN INHIBITOR PROTEIN 1
AT2G43570	Endochitinase CHI;CHI;PTN000502856;orthologs
AT2G43850	Integrin-linked protein kinase 1;ILK1;PTN000584513;orthologs
AT2G44180	Methionine aminopeptidase 2A;MAP2A;PTN001326697;orthologs
AT2G44290	Non-specific lipid transfer protein GPI-anchored 13;LTPG13;PTN002095800;orthologs
AT2G44370	At2g44370;At2g44370;PTN000356093;orthologs
AT2G44390	Cysteine/Histidine-rich C1 domain family protein;At2g44390;PTN000356091;orthologs
AT2G45010	PLAC8 family protein;At2g45010;PTN001040808;orthologs
AT2G45500	AAA-type ATPase family protein;At2g45500;PTN002747963;orthologs
AT2G45510	At2g45510;CYP704A2;PTN001210269;orthologs
AT2G45760	BON1-associated protein 2;BAP2;PTN001283534;orthologs
AT2G46150	Late embryogenesis abundant (LEA) hydroxyproline-rich glycoprotein family;At2g46150;PTN001590635;orthologs
AT2G46270	G-box-binding factor 3;GBF3;PTN000537247;orthologs
AT2G46400	Probable WRKY transcription factor 46;WRKY46;PTN001593876;orthologs
AT2G46430	Probable cyclic nucleotide-gated ion channel 3;CNGC3;PTN001304737;orthologs
AT2G46440	Cyclic nucleotide-gated ion channel 11;CNGC11;PTN001304736;orthologs
AT2G46620	AAA-ATPase At2g46620;At2g46620;PTN000552857;orthologs
AT2G47000	ABC transporter B family member 4;ABCB4;PTN000657949;orthologs
AT2G47130	Short-chain dehydrogenase reductase 3a;SDR3a;PTN002450213;orthologs
AT2G47470	Protein disulfide-isomerase like 2-1;PDIL2-1;PTN000433215;orthologs
AT2G48030	At2g48030;At2g48030;PTN001429123;orthologs
AT3G00400	novel transcribed region
AT3G00720	novel transcribed region
AT3G00850	novel transcribed region
AT3G01080	Probable WRKY transcription factor 58;WRKY58;PTN001261243;orthologs
AT3G01175	Transmembrane protein;At3g01175;PTN000844584;orthologs
AT3G01290	Hypersensitive-induced response protein 3;HIR3;PTN000029974;orthologs
AT3G01720	Peptidyl serine alpha-galactosyltransferase;SERGT1;PTN001585258;orthologs
AT3G01830	Probable calcium-binding protein CML40;CML40;PTN000095741;orthologs
AT3G02770	Putative 4-hydroxy-4-methyl-2-oxoglutarate aldolase 1;At3g02770;PTN002115274;orthologs
AT3G03000	Probable calcium-binding protein CML18;CML18;PTN000095653;orthologs
AT3G03310	Phospholipase A(1) LCAT3;LCAT3;PTN000154140;orthologs
AT3G03440	ARM repeat superfamily protein;At3g03440;PTN000593630;orthologs
AT3G03470	Cytochrome P450 89A9;CYP89A9;PTN001210302;orthologs
AT3G03560	Uncharacterized protein;At3g03560;PTN001259579;orthologs
AT3G03610	ELMO/CED-12 family protein;At3g03610;PTN002654456;orthologs
AT3G03640	Probable inactive beta-glucosidase 25;BGLU25;PTN000039735;orthologs
AT3G03700	F20H23.27 protein;T12J13.2;PTN000273096;orthologs
AT3G03855	Annotated as pseudogene of disease resistance protein.Probably not a pseudogene based on evidence for transcription (RNA-seq) and translation (Ribo-seq) described in PMID:27791167
AT3G04060	NAC domain-containing protein 46;NAC046;PTN000787581;orthologs
AT3G04210	At3g04210/T6K12_17;At3g04210;PTN002592493;orthologs
AT3G04220	Disease resistance protein (TIR-NBS-LRR class) family;At3g04220;PTN002592498;orthologs
AT3G04720	Hevein-like preproprotein;HEL;PTN000502825;orthologs
AT3G05230	Signal peptidase complex subunit 3A;At3g05230;PTN001400701;orthologs
AT3G05650	Receptor-like protein 32;RLP32;PTN000703295;orthologs
AT3G05660	Receptor-like protein 33;RLP33;PTN000703312;orthologs
AT3G05830	Nuclear envelope-associated protein 1;NEAP1;PTN008298080;orthologs
AT3G06300	Prolyl 4-hydroxylase 2;P4H2;PTN000093138;orthologs
AT3G07195	RPM1-interacting protein 4 (RIN4) family protein;At3g07195;PTN002848422;orthologs
AT3G07520	Glutamate receptor 1.4;GLR1.4;PTN000438609;orthologs
AT3G07570	Cytochrome b561 and DOMON domain-containing protein At3g07570;At3g07570;PTN000566073;orthologs
AT3G07580	At3g07580;At3g07580;PTN002187478;orthologs
AT3G07600	Heavy metal-associated isoprenylated plant protein 16;HIPP16;PTN000517367;orthologs
AT3G07680	Transmembrane emp24 domain-containing protein p24beta2;At3g07680;PTN000516610;orthologs
AT3G08695	U2 snRNA
AT3G08720	Serine/threonine-protein kinase AtPK2/AtPK19;ATPK2;PTN001553677;orthologs
AT3G08970	DnaJ protein ERDJ3A;ERDJ3A;PTN001180943;orthologs
AT3G09010	Protein kinase superfamily protein;At3g09010;PTN000702016;orthologs
AT3G09270	Glutathione S-transferase U8;GSTU8;PTN000137024;orthologs
AT3G09405	Pectin acetylesterase 4;PAE4;PTN001090251;orthologs
AT3G09490	At3g09490;F11F8_6;PTN000555854;orthologs
AT3G09525	Long non-coding RNA
AT3G09830	Serine/threonine-protein kinase PCRK1;PCRK1;PTN000701905;orthologs
AT3G09940	Monodehydroascorbate reductase 3;MDAR3;PTN000530282;orthologs
AT3G09960	Tyrosine-protein phosphatase At3g09960;At3g09960;PTN000185661;orthologs
AT3G10010	DEMETER-like protein 2;DML2;PTN000040607;orthologs
AT3G10500	NAC domain-containing protein 53;NAC053;PTN000781582;orthologs
AT3G11010	Receptor-like protein 34;RLP34;PTN002820283;orthologs
AT3G11080	Receptor-like protein 35;RLP35;PTN000703297;orthologs
AT3G11220	Elongator complex protein 4;ELP4;PTN002657405;orthologs
AT3G11230	Protein yippee-like At3g11230;At3g11230;PTN002676445;orthologs
AT3G11340	UDP-glycosyltransferase 76B1;UGT76B1;PTN000231375;orthologs
AT3G11402	Cysteine/Histidine-rich C1 domain family protein;At3g11402;PTN001285896;orthologs
AT3G11580	B3 domain-containing protein At3g11580;ARF32;PTN001579615;orthologs
AT3G11840	E3 ubiquitin-protein ligase PUB24;PUB24;PTN000529184;orthologs
AT3G12040	DNA-3-methyladenine glycosylase;MAG;PTN001311682;orthologs
AT3G12220	Serine carboxypeptidase-like 16;SCPL16;PTN000210858;orthologs
AT3G12740	ALA-interacting subunit 1;ALIS1;PTN000101023;orthologs
AT3G12950	At3g12950;At3g12950;PTN000773078;orthologs
AT3G13080	ABC transporter C family member 3;ABCC3;PTN000658599;orthologs
AT3G13090	ABC transporter C family member 6;ABCC6;PTN001542998;orthologs
AT3G13100	ABC transporter C family member 7;ABCC7;PTN001542999;orthologs
AT3G13160	Pentatricopeptide repeat-containing protein At3g13160, mitochondrial;At3g13160;PTN000613351;orthologs
AT3G13235	Protein DNA-DAMAGE INDUCIBLE 1;DDI1;PTN000308694;orthologs
AT3G13330	Proteasome activator subunit 4;PA200;PTN001282384;orthologs
AT3G13380	Receptor-like protein kinase BRI1-like 3;BRL3;PTN001563792;orthologs
AT3G13433	Transmembrane protein;At3g13433;;orthologs
AT3G13610	Feruloyl CoA ortho-hydroxylase 1;F6'H1;PTN001611684;orthologs
AT3G13910	Uncharacterized protein;At3g13910;PTN002848899;orthologs
AT3G13950	AT3G13950 protein;At3g13950;;orthologs
AT3G14050	Probable GTP diphosphokinase RSH2, chloroplastic;RSH2;PTN000479629;orthologs
AT3G14130	Peroxisomal (S)-2-hydroxy-acid oxidase GLO4;GLO4;PTN000061341;orthologs
AT3G14280	At3g14280;At3g14280;PTN002150777;orthologs
AT3G14470	Putative disease resistance RPP13-like protein 1;RPPL1;PTN002352724;orthologs
AT3G14620	AT3g14620/MIE1_12;CYP72A8;PTN001209140;orthologs
AT3G14840	Probable leucine-rich repeat receptor-like serine/threonine-protein kinase At3g14840;LRR-RLK;PTN001563587;orthologs
AT3G15355	Probable ubiquitin-conjugating enzyme E2 25;UBC25;PTN000630248;orthologs
AT3G16030	G-type lectin S-receptor-like serine/threonine-protein kinase CES101;CES101;PTN005393279;orthologs
AT3G16460	Jacalin-related lectin 34;JAL34;PTN000582459;orthologs
AT3G16565	Threonyl and alanyl tRNA synthetase second additional domain-containing protein;At3g16565;PTN002881468;orthologs
AT3G16990	Bifunctional TENA-E protein;TENA_E;PTN001462731;orthologs
AT3G17420	Probable receptor-like protein kinase At3g17420;At3g17420;PTN000703427;orthologs
AT3G17690	Putative cyclic nucleotide-gated ion channel 19;CNGC19;PTN000026361;orthologs
AT3G17700	Probable cyclic nucleotide-gated ion channel 20, chloroplastic;CNGC20;PTN001304761;orthologs
AT3G17790	Purple acid phosphatase 17;PAP17;PTN000017886;orthologs
AT3G17810	Dihydropyrimidine dehydrogenase (NADP(+)), chloroplastic;PYD1;PTN000234158;orthologs
AT3G18250	Putative membrane lipoprotein;At3g18250;PTN002202088;orthologs
AT3G19010	2-oxoglutarate (2OG) and Fe(II)-dependent oxygenase superfamily protein;At3g19010;PTN001612641;orthologs
AT3G19190	Autophagy-related protein 2;ATG2;PTN000324101;orthologs
AT3G20250	APUM5, PUM5, PUMILIO 5
AT3G20960	Cytochrome P450, family 705, subfamily A, polypeptide 33;CYP705A33;PTN002801580;orthologs
AT3G21080	ABC transporter-like protein;At3g21080;PTN008483425;orthologs
AT3G21230	4-coumarate--CoA ligase 4;4CL4;PTN000645792;orthologs
AT3G21630	Chitin elicitor receptor kinase 1;CERK1;PTN000702619;orthologs
AT3G21780	UDP-glycosyltransferase 71B6;UGT71B6;PTN002277486;orthologs
AT3G21810	Zinc finger CCCH domain-containing protein 40;At3g21810;PTN000033024;orthologs
AT3G22160	VQ motif-containing protein 22;VQ22;PTN002111164;orthologs
AT3G22231	Cysteine-rich and transmembrane domain-containing protein PCC1;PCC1;PTN002419165;orthologs
AT3G22235	ATHCYSTM8, CYSTEINE-RICH TRANSMEMBRANE MODULE 8, disease resistance
AT3G22600	Non-specific lipid transfer protein GPI-anchored 5;LTPG5;PTN002095735;orthologs
AT3G22620	Non-specific lipid transfer protein GPI-anchored 20;LTPG20;PTN002095581;orthologs
AT3G22845	Transmembrane emp24 domain-containing protein p24beta3;At3g22845;PTN000516889;orthologs
AT3G22910	Putative calcium-transporting ATPase 13, plasma membrane-type;ACA13;PTN000644011;orthologs
AT3G22942	Guanine nucleotide-binding protein subunit gamma 2;GG2;PTN002088993;orthologs
AT3G23010	Receptor-like protein 36;RLP36;PTN001232472;orthologs
AT3G23120	Receptor-like protein 38;RLP38;PTN001232464;orthologs
AT3G23260	Putative F-box protein At3g23260;At3g23260;PTN001594191;orthologs
AT3G23560	Protein DETOXIFICATION 19;DTX19;PTN001341928;orthologs
AT3G24090	Glutamine--fructose-6-phosphate transaminase (isomerizing);GFAT;PTN000101393;orthologs
AT3G24900	Receptor-like protein 39;RLP39;PTN002819147;orthologs
AT3G24982	ATRLP40, RECEPTOR LIKE PROTEIN 40, RLP40
AT3G25020	Receptor-like protein 42;RLP42;PTN001232475;orthologs
AT3G25610	Phospholipid-transporting ATPase 10;ALA10;PTN000642854;orthologs
AT3G25882	Protein NIM1-INTERACTING 2;NIMIN-2;PTN002182800;orthologs
AT3G26090	Regulator of G-protein signaling 1;RGS1;PTN007467210;orthologs
AT3G26170	Cytochrome P450 71B19;CYP71B19;PTN001548154;orthologs
AT3G26210	Cytochrome P450 71B23;CYP71B23;PTN001210314;orthologs
AT3G26440	Transmembrane protein, putative (DUF707);At3g26440;PTN002829706;orthologs
AT3G26470	Powdery mildew resistance protein, RPW8 domain-containing protein;At3g26470;;orthologs
AT3G26500	Plant intracellular Ras-group-related LRR protein 2;PIRL2;PTN002547282;orthologs
AT3G26600	Armadillo repeat only 4;orf 05;PTN000593618;orthologs
AT3G26840	Acyltransferase-like protein At3g26840, chloroplastic;At3g26840;PTN000509076;orthologs
AT3G28480	Probable prolyl 4-hydroxylase 7;P4H7;PTN002247819;orthologs
AT3G28510	AAA-ATPase At3g28510;At3g28510;PTN000552913;orthologs
AT3G28540	AAA-ATPase At3g28540;At3g28540;PTN000552910;orthologs
AT3G28580	AAA-ATPase At3g28580;At3g28580;PTN000552906;orthologs
AT3G28890	Receptor-like protein 43;RLP43;PTN000703298;orthologs
AT3G29034	At3g29034;At3g29034;;orthologs
AT3G29250	Short-chain dehydrogenase reductase 4;SDR4;PTN001214962;orthologs
AT3G30120	Expressed in bte1 and e2abc mutants. BTE1 target gene, BTE1 is a part of DREAM complex
AT3G43670	Amine oxidase;F23N14_50;PTN000067436;orthologs
AT3G44326	F-box protein At3g44326;At3g44326;PTN002435398;orthologs
AT3G44400	Disease resistance protein (TIR-NBS-LRR class) family;T22K7_80;PTN000111005;orthologs
AT3G44550	Probable fatty acyl-CoA reductase 5;FAR5;PTN000110364;orthologs
AT3G44860	Farnesoic acid carboxyl-O-methyltransferase;FAMT;PTN000772574;orthologs
AT3G45130	Lanosterol synthase;LAS1;PTN001368804;orthologs
AT3G45140	Lipoxygenase 2, chloroplastic;LOX2;PTN000206322;orthologs
AT3G45290	MLO-like protein 3;MLO3;PTN001591786;orthologs
AT3G45310	Thiol protease aleurain-like;At3g45310;PTN000275622;orthologs
AT3G45330	Putative L-type lectin-domain containing receptor kinase I.1;LECRK11;PTN000701889;orthologs
AT3G45410	L-type lectin-domain containing receptor kinase I.3;LECRK13;PTN000701880;orthologs
AT3G45620	Transducin/WD40 repeat-like superfamily protein;At3g45620;PTN001036987;orthologs
AT3G46230	17.4 kDa class I heat shock protein;HSP17.4A;PTN000163465;orthologs
AT3G46440	UDP-glucuronic acid decarboxylase 5;UXS5;PTN000041186;orthologs
AT3G46690	UDP-glycosyltransferase 76E4;UGT76E4;PTN001377173;orthologs
AT3G47010	Beta-glucosidase;F13I12.60;PTN000770748;orthologs
AT3G47050	Beta-D-glucan exohydrolase-like protein;F13I12.100;PTN000770746;orthologs
AT3G47090	Leucine-rich repeat protein kinase family protein;F13I12.140;PTN000702113;orthologs
AT3G47470	Chlorophyll a-b binding protein 4, chloroplastic;LHCA4;PTN000493751;orthologs
AT3G47480	Probable calcium-binding protein CML47;CML47;PTN002248899;orthologs
AT3G47540	Chitinase family protein;At3g47540;PTN001097710;orthologs
AT3G47780	ABC transporter A family member 7;ABCA7;PTN000442935;orthologs
AT3G47950	ATPase 4, plasma membrane-type;AHA4;PTN000644120;orthologs
AT3G48080	Protein EDS1B;EDS1B;PTN000782811;orthologs
AT3G48090	Protein EDS1;EDS1;PTN000782812;orthologs
AT3G48640	transmembrane protein, defense response, SAR
AT3G48650	UPF0496 protein At3g48650;At3g48650;PTN002030137;orthologs
AT3G49120	Peroxidase 34;PER34;PTN000775445;orthologs
AT3G49210	Wax ester synthase/diacylglycerol acyltransferase 6;WSD6;PTN000781938;orthologs
AT3G49340	Cysteine protease-like protein;T1G12.4;PTN000275280;orthologs
AT3G49370	CDPK-related kinase 6;CRK6;PTN004695019;orthologs
AT3G49400	Transducin/WD40 repeat-like superfamily protein;At3g49400;PTN001109319;orthologs
AT3G49725	GTP-binding protein At3g49725, chloroplastic;At3g49725;PTN002231042;orthologs
AT3G50280	Uncharacterized acetyltransferase At3g50280;At3g50280;PTN000786370;orthologs
AT3G50470	HOMOLOG OF RPW8 3, HR3, INTRACELLULAR MILDEW A 10, MLA10, defense response to fungus
AT3G50480	HOMOLOG OF RPW8 4, HR4, response to biotic stresses
AT3G50770	Probable calcium-binding protein CML41;CML41;PTN000095739;orthologs
AT3G50810	CASP-like protein 5C2;At3g50810;PTN001279045;orthologs
AT3G50930	Protein HYPER-SENSITIVITY-RELATED 4;HSR4;PTN000552877;orthologs
AT3G50950	Disease resistance RPP13-like protein 4;RPP13L4;PTN001504076;orthologs
AT3G51330	Eukaryotic aspartyl protease family protein;At3g51330;PTN000343484;orthologs
AT3G51340	Eukaryotic aspartyl protease family protein;At3g51340;PTN000343485;orthologs
AT3G51350	Eukaryotic aspartyl protease family protein;At3g51350;PTN000343486;orthologs
AT3G51430	Protein STRICTOSIDINE SYNTHASE-LIKE 5;SSL5;PTN000046431;orthologs
AT3G51440	Protein STRICTOSIDINE SYNTHASE-LIKE 6;SSL6;PTN000046433;orthologs
AT3G51450	Protein STRICTOSIDINE SYNTHASE-LIKE 7;SSL7;PTN000046432;orthologs
AT3G51660	LS1-like protein;At3g51660;PTN000237624;orthologs
AT3G51890	Clathrin light chain 3;At3g51890;PTN000836479;orthologs
AT3G52430	Lipase-like PAD4;PAD4;PTN000782807;orthologs
AT3G52470	Late embryogenesis abundant (LEA) hydroxyproline-rich glycoprotein family;F22O6_150;PTN000776731;orthologs
AT3G52480	At3g52480;F22O6_140;PTN002146425;orthologs
AT3G53150	UDP-glycosyltransferase 73D1;UGT73D1;PTN000231259;orthologs
AT3G53230	Cell division control protein 48 homolog D;CDC48D;PTN000554585;orthologs
AT3G53650	Histone H2B.8;At3g53650;PTN000604422;orthologs
AT3G53670	Uncharacterized protein At3g53670_ F4P12.370;F4P12_370;PTN002168179;orthologs
AT3G54150	Embryonic abundant protein-like;F24B22.110;PTN000771508;orthologs
AT3G54160	RNI-like superfamily protein;F24B22.120;PTN000786412;orthologs
AT3G54960	Protein disulfide isomerase-like 1-3;PDIL1-3;PTN000433032;orthologs
AT3G55450	Probable serine/threonine-protein kinase PBL1;PBL1;PTN000703090;orthologs
AT3G55470	16 kDa phloem protein 1;PP16-1;PTN002243669;orthologs
AT3G55700	UDP-glycosyltransferase 76F1;UGT76F1;PTN000231380;orthologs
AT3G55830	Glycosylinositol phosphorylceramide mannosyl transferase 1;GMT1;PTN000115337;orthologs
AT3G55970	Jasmonate-induced oxygenase 3;JOX3;PTN001612179;orthologs
AT3G56170	Staphylococcal-like nuclease CAN1;CAN1;PTN000778495;orthologs
AT3G56260	At3g56260;At3g56260;PTN002115402;orthologs
AT3G56400	Probable WRKY transcription factor 70;WRKY70;PTN001280516;orthologs
AT3G56710	Sigma factor binding protein 1, chloroplastic;SIB1;PTN002132150;orthologs
AT3G57240	Probable glucan endo-1,3-beta-glucosidase BG3;BG3;PTN000789441;orthologs
AT3G57260	Glucan endo-1,3-beta-glucosidase, acidic isoform;BG2;PTN001595327;orthologs
AT3G57280	Protein FATTY ACID EXPORT 1, chloroplastic;FAX1;PTN000292579;orthologs
AT3G57330	Putative calcium-transporting ATPase 11, plasma membrane-type;ACA11;PTN001534236;orthologs
AT3G57380	Glycosyltransferase;At3g57380;PTN000469218;orthologs
AT3G57460	Catalytic/ metal ion binding / metalloendopeptidase/ zinc ion binding protein;At3g57460;;orthologs
AT3G57480	Zinc finger AN1 and C2H2 domain-containing stress-associated protein 13;SAP13;PTN000379826;orthologs
AT3G57630	At3g57630;At3g57630;PTN000115427;orthologs
AT3G57700	Protein kinase superfamily protein;F15B8.110;PTN000702327;orthologs
AT3G57950	At3g57950;T10K17.160;PTN002125177;orthologs
AT3G58600	Adaptin ear-binding coat-associated protein 1 NECAP-1;At3g58600;PTN000304056;orthologs
AT3G59570	Ypt/Rab-GAP domain of gyp1p superfamily protein;At3g59570;PTN002742791;orthologs
AT3G59700	L-type lectin-domain containing receptor kinase V.5;LECRK55;PTN000701891;orthologs
AT3G60415	At3g60420;T8B10_80;PTN008358855;orthologs
AT3G60450	Phosphoglycerate mutase family protein;At3g60450;PTN002702593;orthologs
AT3G60470	Transmembrane protein, putative (DUF247);T8B10_130;PTN000771556;orthologs
AT3G60540	Protein transport protein Sec61 subunit beta;T8B10_200;PTN000337836;orthologs
AT3G60966	RING-type E3 ubiquitin transferase;At3g60966;PTN000366260;orthologs
AT3G61198	non-coding RNA
AT3G61280	Glycosyltransferase;At3g61280;PTN000258491;orthologs
AT3G61390	U-box domain-containing protein 36;PUB36;PTN001872576;orthologs
AT3G61540	AT3g61540/F2A19_140;F2A19.140;PTN000106970;orthologs
AT3G61960	Serine/threonine-protein kinase ATG1a;ATG1A;PTN000681413;orthologs
AT3G62590	Phospholipase A1 PLIP3, chloroplastic;PLIP3;PTN001851415;orthologs
AT3G62600	DnaJ protein ERDJ3B;ERDJ3B;PTN001180773;orthologs
AT3G63010	Gibberellin receptor GID1B;GID1B;PTN000546398;orthologs
AT3G63030	Methyl-CpG-binding domain-containing protein 4;MBD4;PTN000775314;orthologs
AT3G63080	Probable glutathione peroxidase 5;GPX5;PTN001358749;orthologs
AT4G00090	AT4g00090/F6N15_8;At4g00090;PTN002555592;orthologs
AT4G00330	Calmodulin-binding receptor-like cytoplasmic kinase 2;CRCK2;PTN000702791;orthologs
AT4G00500	Alpha/beta-Hydrolases superfamily protein;At4g00500;PTN000486635;orthologs
AT4G00550	Digalactosyldiacylglycerol synthase 2, chloroplastic;DGD2;PTN000283131;orthologs
AT4G00700	C2 calcium/lipid-binding plant phosphoribosyltransferase family protein;At4g00700;PTN000002200;orthologs
AT4G01010	Putative cyclic nucleotide-gated ion channel 13;CNGC13;PTN000026377;orthologs
AT4G01430	WAT1-related protein At4g01430;At4g01430;PTN000774090;orthologs
AT4G01610	Cathepsin B-like protease 3;CATHB3;PTN000274849;orthologs
AT4G01700	At4g01700;At4g01700;PTN000502842;orthologs
AT4G01720	Probable WRKY transcription factor 47;WRKY47;PTN000777844;orthologs
AT4G01740	Cysteine/Histidine-rich C1 domain family protein;At4g01740;PTN000791952;orthologs
AT4G01750	UDP-D-xylose:L-fucose alpha-1,3-D-xylosyltransferase;RGXT2;PTN000107601;orthologs
AT4G01920	AT4g01920/T7B11_18;At4g01920;PTN000791936;orthologs
AT4G02005	non-coding RNA
AT4G02220	Putative zinc finger protein;At4g02220;PTN000266060;orthologs
AT4G02520	Glutathione S-transferase F2;GSTF2;PTN000137020;orthologs
AT4G02550	Myb/SANT-like DNA-binding domain protein;At4g02550;PTN005326332;orthologs
AT4G02660	BEACH domain-containing protein A2;BCHA2;PTN000348893;orthologs
AT4G03320	Protein TIC 20-IV, chloroplastic;TIC20-IV;PTN002127570;orthologs
AT4G03450	Ankyrin repeat family protein;At4g03450;PTN001196707;orthologs
AT4G03540	CASP-like protein 1C1;At4g03540;PTN000177454;orthologs
AT4G03820	Transmembrane protein, putative (DUF3537);At4g03820;PTN002841578;orthologs
AT4G04220	Receptor-like protein 46;RLP46;PTN001232343;orthologs
AT4G04490	Cysteine-rich receptor-like protein kinase 36;CRK36;PTN000702484;orthologs
AT4G04500	Cysteine-rich receptor-like protein kinase 37;CRK37;PTN000702494;orthologs
AT4G04510	Cysteine-rich receptor-like protein kinase 38;CRK38;PTN000702506;orthologs
AT4G04540	Putative cysteine-rich receptor-like protein kinase 39;CRK39;PTN000702495;orthologs
AT4G04695	Calcium-dependent protein kinase 31;CPK31;PTN001553196;orthologs
AT4G04710	Calcium-dependent protein kinase 22;CPK22;PTN002806026;orthologs
AT4G05020	External alternative NAD(P)H-ubiquinone oxidoreductase B2, mitochondrial;NDB2;PTN002463668;orthologs
AT4G05030	AT4g05030 protein;T32N4.11;PTN001106670;orthologs
AT4G05100	Transcription factor MYB74;MYB74;PTN000068081;orthologs
AT4G07405	Natural antisense transcript overlaps with AT4G25510 (hypothetical protein, may be involved in freeze tolerance?)
AT4G08230	Glycine-rich protein;At4g08230;PTN001047988;orthologs
AT4G08470	Mitogen-activated protein kinase kinase kinase 3;MEKK3;PTN000686275;orthologs
AT4G08850	MDIS1-interacting receptor like kinase 2;MIK2;PTN001563772;orthologs
AT4G09300	LisH and RanBPM domains containing protein;At4g09300;PTN002656649;orthologs
AT4G09570	Calcium-dependent protein kinase 4;CPK4;PTN000681770;orthologs
AT4G09770	TRAF-like family protein;At4g09770;PTN002767959;orthologs
AT4G10390	Probable receptor-like protein kinase At4g10390;At4g10390;PTN000703321;orthologs
AT4G10860	hypothetical protein
AT4G10960	UDP-glucose 4-epimerase 5;UGE5;PTN000041904;orthologs
AT4G11000	Ankyrin repeat family protein;At4g11000;;orthologs
AT4G11260	Protein SGT1 homolog B;SGT1B;PTN000528882;orthologs
AT4G11350	At4g11350;At4g11350;PTN000087622;orthologs
AT4G11530	CRK34, CYSTEINE-RICH RLK (RECEPTOR-LIKE PROTEIN KINASE) 34, defunse response to bacterium
AT4G11655	CASP-like protein 4A4;At4g11655;PTN002434646;orthologs
AT4G11840	Phospholipase D gamma 3;PLDGAMMA3;PTN000431157;orthologs
AT4G11850	Phospholipase D gamma 1;PLDGAMMA1;PTN000431158;orthologs
AT4G11890	Cysteine-rich receptor-like protein kinase 45;CRK45;PTN002819889;orthologs
AT4G11900	G-type lectin S-receptor-like serine/threonine-protein kinase At4g11900;At4g11900;PTN001232064;orthologs
AT4G11910	Magnesium dechelatase SGR2, chloroplastic;SGR2;PTN000788112;orthologs
AT4G12290	Amine oxidase;At4g12290;PTN000836433;orthologs
AT4G12470	pEARLI1-like lipid transfer protein 1;AZI1;PTN000786877;orthologs
AT4G12480	Lipid transfer protein EARLI 1;EARLI1;PTN000786879;orthologs
AT4G12490	pEARLI1-like lipid transfer protein 2;At4g12490;PTN000786874;orthologs
AT4G12720	Nudix hydrolase 7;NUDT7;PTN002678551;orthologs
AT4G13510	Ammonium transporter 1 member 1;AMT1-1;PTN001366309;orthologs
AT4G13820	Disease resistance like protein;At4g13820;PTN008732148;orthologs
AT4G13920	Receptor-like protein 50;RLP50;PTN001232465;orthologs
AT4G14020	At4g14020;dl3050c;PTN002106860;orthologs
AT4G14220	E3 ubiquitin-protein ligase RHF1A;RHF1A;PTN000510590;orthologs
AT4G14365	Putative E3 ubiquitin-protein ligase XBAT34;XBAT34;PTN002382264;orthologs
AT4G14370	Disease resistance protein (TIR-NBS-LRR class) family;At4g14370;PTN002592494;orthologs
AT4G14390	Ankyrin repeat family protein;At4g14390;PTN001196706;orthologs
AT4G14400	Protein ACCELERATED CELL DEATH 6;ACD6;PTN001195365;orthologs
AT4G14420	AT4g14420/dl3250c;dl3250c;PTN000770015;orthologs
AT4G14610	Probable disease resistance protein At4g14610;At4g14610;PTN001901602;orthologs
AT4G14630	Germin-like protein subfamily 1 member 8;GLP9;PTN000776429;orthologs
AT4G14746	Neurogenic locus notch-like protein;At4g14746;PTN002141108;orthologs
AT4G14800	Proteasome subunit beta type-2-B;PBD2;PTN001359091;orthologs
AT4G15070	Cysteine/Histidine-rich C1 domain family protein;dl3580c;PTN000791901;orthologs
AT4G15233	ABC transporter G family member 42;ABCG42;PTN001059710;orthologs
AT4G15417	RNAse II-like 1;RTL1;PTN004466595;orthologs
AT4G15440	Probable inactive linolenate hydroperoxide lyase;CYP74B2;PTN001210145;orthologs
AT4G16190	Probable cysteine protease RD19C;RD19C;PTN000275615;orthologs
AT4G16600	Putative glucuronosyltransferase PGSIP7;PGSIP7;PTN000878098;orthologs
AT4G16660	Heat shock 70 kDa protein 17;HSP70-17;PTN000452717;orthologs
AT4G16957	SUPPRESSOR OF, CONSTITUTIVE protein;At4g16957;;orthologs
AT4G17070	AT4g17070/dl4565c;At4g17070;PTN002119351;orthologs
AT4G17670	FCS-Like Zinc finger 2;FLZ2;PTN002098313;orthologs
AT4G17720	Putative RRM-containing protein;At4g17720;PTN002543906;orthologs
AT4G18010	Type I inositol polyphosphate 5-phosphatase 2;IP5P2;PTN000128287;orthologs
AT4G18250	Receptor Serine/Threonine kinase-like protein;At4g18250;PTN000703038;orthologs
AT4G18253	Receptor Serine/Threonine kinase-like protein;At4g18253;PTN002827213;orthologs
AT4G18630	Uncharacterized protein At4g18630;At4g18630;PTN002133893;orthologs
AT4G18880	Heat stress transcription factor A-4a;HSFA4A;PTN000001207;orthologs
AT4G18890	BES1/BZR1 homolog protein 3;BEH3;PTN000772423;orthologs
AT4G19370	Protein MODIFYING WALL LIGNIN-2;MWL2;PTN001589441;orthologs
AT4G19395	MICRORNA 168, MICRORNA168A, MIR168, MIR168A (response to fungal elicitor and targets AGO1)
AT4G19645	At4g19645;At4g19645;PTN000335338;orthologs
AT4G19990	Protein FAR1-RELATED SEQUENCE 1;FRS1;PTN004858175;orthologs
AT4G20110	Vacuolar-sorting receptor 7;VSR7;PTN000710594;orthologs
AT4G20320	CTP synthase;At4g20320;PTN000167573;orthologs
AT4G21120	Cationic amino acid transporter 1;CAT1;PTN000208469;orthologs
AT4G21230	Cysteine-rich receptor-like protein kinase 27;CRK27;PTN000702483;orthologs
AT4G21380	Receptor-like serine/threonine-protein kinase SD1-8;SD18;PTN000702551;orthologs
AT4G21500	At4g21500;At4g21500;PTN002208043;orthologs
AT4G21534	Sphingosine kinase 2;SPHK2;PTN004354134;orthologs
AT4G21610	Protein LOL2;LOL2;PTN001272601;orthologs
AT4G21720	At4g21720;At4g21720;PTN002187958;orthologs
AT4G21840	Peptide methionine sulfoxide reductase B8;MSRB8;PTN000019190;orthologs
AT4G21850	Peptide methionine sulfoxide reductase B9;MSRB9;PTN000019191;orthologs
AT4G21903	Protein DETOXIFICATION 38;DTX38;PTN002598391;orthologs
AT4G21980	Autophagy-related protein 8a;ATG8A;PTN000861164;orthologs
AT4G22305	Carboxylesterase SOBER1;SOBER1;PTN002240554;orthologs
AT4G22530	S-adenosyl-L-methionine-dependent methyltransferases superfamily protein;At4g22530;PTN000771506;orthologs
AT4G22590	Probable trehalose-phosphate phosphatase G;TPPG;PTN000082263;orthologs
AT4G22670	FAM10 family protein At4g22670;At4g22670;PTN000528952;orthologs
AT4G22980	Molybdenum cofactor sulfurase-like protein;At4g22980;PTN000369677;orthologs
AT4G23010	UDP-galactose/UDP-glucose transporter 2;UTR2;PTN000081449;orthologs
AT4G23030	Protein DETOXIFICATION 49;DTX49;PTN000129365;orthologs
AT4G23050	PAS domain-containing protein tyrosine kinase family protein;At4g23050;PTN000585136;orthologs
AT4G23130	Cysteine-rich receptor-like protein kinase 5;CRK5;PTN000702470;orthologs
AT4G23140	Cysteine-rich receptor-like protein kinase 6;CRK6;PTN000702482;orthologs
AT4G23150	Cysteine-rich receptor-like protein kinase 7;CRK7;PTN000702475;orthologs
AT4G23160	Cysteine-rich receptor-like protein kinase 8;CRK8;PTN001564000;orthologs
AT4G23170	Putative cysteine-rich receptor-like protein kinase 9;CRK9;PTN001593909;orthologs
AT4G23200	Putative cysteine-rich receptor-like protein kinase 12;CRK12;PTN001232067;orthologs
AT4G23210	Cysteine-rich receptor-like protein kinase 13;CRK13;PTN000702476;orthologs
AT4G23215	pseudogene of cysteine-rich receptor-like protein kinase family protein
AT4G23220	Cysteine-rich receptor-like protein kinase 14;CRK14;PTN002819901;orthologs
AT4G23230	Cysteine-rich receptor-like protein kinase 15;CRK15;PTN001232071;orthologs
AT4G23310	Putative cysteine-rich receptor-like protein kinase 23;CRK23;PTN000702509;orthologs
AT4G23320	Cysteine-rich receptor-like protein kinase 24;CRK24;PTN001232068;orthologs
AT4G23470	PLAC8 family protein;F16G20.170:F16G20.180;PTN000770849;orthologs
AT4G23570	Protein SGT1 homolog A;SGT1A;PTN000528881;orthologs
AT4G23610	AT4g23610/F9D16_80;At4g23610;PTN002069493;orthologs
AT4G23700	Cation/H(+) antiporter 17;CHX17;PTN000795421;orthologs
AT4G23760	Cox19-like CHCH family protein;At4g23760;PTN002208094;orthologs
AT4G23810	Probable WRKY transcription factor 53;WRKY53;PTN001593879;orthologs
AT4G23885	At4g23885;At4g23885;PTN002183194;orthologs
AT4G24690	Protein NBR1 homolog;NBR1;PTN000468089;orthologs
AT4G24920	Protein transport protein Sec61 subunit gamma-1;SEC61G1;PTN002642875;orthologs
AT4G25000	Alpha-amylase 1;AMY1;PTN000040337;orthologs
AT4G25070	Caldesmon-like protein;At4g25070;PTN000788711;orthologs
AT4G25110	Metacaspase-2;AMC2;PTN000779581;orthologs
AT4G25390	Receptor-like serine/threonine-protein kinase At4g25390;At4g25390;PTN000703361;orthologs
AT4G25900	Glucose-6-phosphate 1-epimerase;At4g25900;PTN000122525;orthologs
AT4G26060	At4g26060;At4g26060;PTN000006374;orthologs
AT4G26070	Mitogen-activated protein kinase kinase 1;MKK1;PTN001554288;orthologs
AT4G26090	Disease resistance protein RPS2;RPS2;PTN002352312;orthologs
AT4G26120	Regulatory protein NPR2;NPR2;PTN001196379;orthologs
AT4G26270	ATP-dependent 6-phosphofructokinase 3;PFK3;PTN000344356;orthologs
AT4G26910	Dihydrolipoyllysine-residue succinyltransferase component of 2-oxoglutarate dehydrogenase complex 2, mitochondrial;At4g26910;PTN000568026;orthologs
AT4G27480	Core-2/I-branching beta-1,6-N-acetylglucosaminyltransferase family protein;At4g27480;PTN000446803;orthologs
AT4G27740	Protein yippee-like At4g27740;At4g27740;PTN002302762;orthologs
AT4G27860	Membrane protein of ER body 1;MEB1;PTN002069178;orthologs
AT4G28490	Receptor-like protein kinase 5;RLK5;PTN000703197;orthologs
AT4G28570	Long-chain-alcohol oxidase FAO4B;FAO4B;PTN000072143;orthologs
AT4G28710	Myosin-14;XI-H;PTN000321427;orthologs
AT4G29110	At4g29110;At4g29110;PTN002115672;orthologs
AT4G29520	Nucleophosmin;At4g29520;PTN002188071;orthologs
AT4G29740	Cytokinin dehydrogenase 4;CKX4;PTN001367934;orthologs
AT4G29810	Mitogen-activated protein kinase kinase 2;MKK2;PTN000684706;orthologs
AT4G30500	At4g30500;At4g30500;PTN000337721;orthologs
AT4G30640	Putative F-box/LRR-repeat protein 19;FBL19;PTN002700365;orthologs
AT4G30900	DNAse I-like superfamily protein;At4g30900;PTN001383672;orthologs
AT4G31230	Kinase with adenine nucleotide alpha hydrolases-like domain-containing protein;At4g31230;PTN000702661;orthologs
AT4G31800	WRKY transcription factor 18;WRKY18;PTN000785158;orthologs
AT4G32870	At4g32870;At4g32870;PTN002034592;orthologs
AT4G32940	Vacuolar-processing enzyme gamma-isozyme;At4g32940;PTN000243236;orthologs
AT4G33050	IQ domain-containing protein IQM1;IQM1;PTN002830689;orthologs
AT4G33300	Probable disease resistance protein At4g33300;At4g33300;PTN002542464;orthologs
AT4G33540	Metallo-beta-lactamase family protein;At4g33540;PTN000232779;orthologs
AT4G34135	UDP-glucosyl transferase 73B2;UGT73B2;PTN000231257;orthologs
AT4G34180	Cyclase-like protein 1;CYCLASE1;PTN000779375;orthologs
AT4G34230	Cinnamyl alcohol dehydrogenase 5;CAD5;PTN000191283;orthologs
AT4G34380	At4g34380;At4g34380;PTN000520910;orthologs
AT4G34390	Extra-large guanine nucleotide-binding protein 2;XLG2;PTN000027012;orthologs
AT4G34860	Probable alkaline/neutral invertase B;INVB;PTN000787584;orthologs
AT4G35180	Lysine histidine transporter-like 7;At4g35180;PTN000535977;orthologs
AT4G35580	Protein NTM1-like 9;NTL9;PTN002424200;orthologs
AT4G36090	At4g36090;At4g36090;PTN001265991;orthologs
AT4G36150	Disease resistance protein (TIR-NBS-LRR class) family;At4g36150;PTN000568798;orthologs
AT4G36210	Transmembrane/coiled-coil protein (DUF726);At4g36210;PTN000427553;orthologs
AT4G36710	Scarecrow-like protein 15;SCL15;PTN000773095;orthologs
AT4G36990	Heat stress transcription factor B-1;HSFB1;PTN000001205;orthologs
AT4G37010	Calcium-binding protein CML19;CML19;PTN000095904;orthologs
AT4G37370	Cytochrome P450, family 81, subfamily D, polypeptide 8;''cytochrome P450;PTN001210341;orthologs
AT4G37530	Peroxidase 51;PER51;PTN000773035;orthologs
AT4G37640	Calcium-transporting ATPase 2, plasma membrane-type;ACA2;PTN000644023;orthologs
AT4G37900	Glycine-rich domain-containing protein 2;GRDP2;PTN001978710;orthologs
AT4G38260	Transport/golgi organization-like protein (DUF833);At4g38260;PTN000427679;orthologs
AT4G38540	Monooxygenase 2;MO2;PTN000350371;orthologs
AT4G38550	Phospholipase-like protein (PEARLI 4) family protein;At4g38550;PTN002860022;orthologs
AT4G38560	Phospholipase like protein;At4g38560;PTN000496081;orthologs
AT4G39030	EDS5
AT4G39270	Leucine-rich repeat protein kinase family protein;At4g39270;PTN000702715;orthologs
AT4G39670	ACD11 homolog protein;At4g39670;PTN000027264;orthologs
AT4G39830	L-ascorbate oxidase;At4g39830;PTN000194892;orthologs
AT4G40042	At4g40042;At4g40042;PTN000324676;orthologs
AT5G01540	L-type lectin-domain containing receptor kinase VI.2;LECRK62;PTN000701877;orthologs
AT5G01550	Lectin-domain containing receptor kinase VI.3;LECRK63;PTN000701875;orthologs
AT5G01850	Protein kinase superfamily protein;At5g01850;PTN002758479;orthologs
AT5G01865	Long non-coding RNA
AT5G01900	Probable WRKY transcription factor 62;WRKY62;PTN001261235;orthologs
AT5G02100	Oxysterol-binding protein-related protein 3A;ORP3A;PTN001334041;orthologs
AT5G02220	Cyclin-dependent protein kinase inhibitor SMR4;SMR4;PTN002107249;orthologs
AT5G02410	Dol-P-Glc:Glc(2)Man(9)GlcNAc(2)-PP-Dol alpha-1,2-glucosyltransferase;ALG10;PTN000312769;orthologs
AT5G02490	Heat shock 70 kDa protein 2;HSP70-2;PTN001457214;orthologs
AT5G02502	Dolichyl-diphosphooligosaccharide--protein glycosyltransferase subunit 4B;OST4B;PTN002010683;orthologs
AT5G02620	Ankyrin repeat-containing protein At5g02620;At5g02620;PTN001194122;orthologs
AT5G02630	Protein CANDIDATE G-PROTEIN COUPLED RECEPTOR 6;CAND6;PTN000477355;orthologs
AT5G03160	DnaJ protein P58IPK homolog;P58IPK;PTN001182028;orthologs
AT5G03350	Lectin-like protein;LLP;PTN000791421;orthologs
AT5G03455	Dual specificity phosphatase Cdc25;CDC25;PTN001327725;orthologs
AT5G03630	Monodehydroascorbate reductase 2;MDAR2;PTN000530283;orthologs
AT5G04170	Probable calcium-binding protein CML50;CML50;PTN000022355;orthologs
AT5G04720	Probable disease resistance protein At5g04720;At5g04720;PTN002542463;orthologs
AT5G04930	Phospholipid-transporting ATPase 1;ALA1;PTN000642460;orthologs
AT5G05110	Cysteine proteinase inhibitor 7;CYS7;PTN000151690;orthologs
AT5G05320	Monooxygenase 3;MO3;PTN000350370;orthologs
AT5G05460	Cytosolic endo-beta-N-acetylglucosaminidase 1;ENGASE1;PTN000326736;orthologs
AT5G06610	Gb|AAD30234.1;At5g06610;PTN000769792;orthologs
AT5G06695	Natural antisense transcript overlaps with AT5G45040 (CYTC6A, CYTOCHROME C6A, Encodes a Class I cytochrome c family member possessing a high structural homology with photosynthetic cytochrome c(6) from cyanobacteria, but structurally and functionally distinct through the presence of a disulfide bond)
AT5G06750	Probable protein phosphatase 2C 68;At5g06750;PTN000353413;orthologs
AT5G06810	Transcription termination factor family protein;MPH15.18;PTN000782086;orthologs
AT5G06960	Transcription factor TGA5;TGA5;PTN001490109;orthologs
AT5G07340	Calnexin homolog 2;At5g07340;PTN000117593;orthologs
AT5G07360	Amidase family protein;At5g07360;PTN000224332;orthologs
AT5G07405	U4 snRNA
AT5G07650	Formin-like protein 15a;FH15A;PTN001506382;orthologs
AT5G07760	Formin-like protein 21b;FH21B;PTN008460561;orthologs
AT5G07770	Formin-like protein 16;FH16;PTN000575654;orthologs
AT5G07780	Formin-like protein 19;FH19;PTN000575657;orthologs
AT5G08240	At5g08240;T22D6_180;PTN002155429;orthologs
AT5G08380	Alpha-galactosidase 1;AGAL1;PTN000155391;orthologs
AT5G08660	Protein PSK SIMULATOR 3;PSI3;PTN000786847;orthologs
AT5G08790	Protein ATAF2;NAC081;PTN000786222;orthologs
AT5G09290	Probable SAL4 phosphatase;SAL4;PTN001462477;orthologs
AT5G09420	Outer envelope protein 64, mitochondrial;OM64;PTN000224335;orthologs
AT5G09520	Protein PELPK2;PELPK2;PTN002102358;orthologs
AT5G09530	Protein PELPK1;PELPK1;PTN002102359;orthologs
AT5G09690	Magnesium transporter MRS2-7;MRS2-7;PTN000356867;orthologs
AT5G10190	Major facilitator superfamily protein;At5g10190;PTN001160272;orthologs
AT5G10290	Probable LRR receptor-like serine/threonine-protein kinase At5g10290;At5g10290;PTN001563472;orthologs
AT5G10300	Alpha-hydroxynitrile lyase;HNL;PTN000106139;orthologs
AT5G10440	Cyclin-D4-2;CYCD4-2;PTN000020050;orthologs
AT5G10600	Cytochrome P450, family 81, subfamily K, polypeptide 2;CYP81K2;PTN001210328;orthologs
AT5G10625	Flowering-promoting factor 1-like protein 2;FLP2;PTN002124341;orthologs
AT5G10650	At5g10650;MAJ23.10;PTN000366253;orthologs
AT5G10740	Probable protein phosphatase 2C 69;At5g10740;PTN000353745;orthologs
AT5G10760	Aspartyl protease AED1;AED1;PTN000343462;orthologs
AT5G11600	At5g11600;F15N18_190;PTN002139467;orthologs
AT5G11920	Beta-fructofuranosidase, insoluble isoenzyme CWINV6;CWINV6;PTN000779686;orthologs
AT5G11970	ABC family ABC transporter, putative (DUF3511);At5g11970;PTN002112042;orthologs
AT5G12030	17.7 kDa class II heat shock protein;HSP17.7;PTN000163430;orthologs
AT5G12480	Calcium-dependent protein kinase 7;CPK7;PTN000681786;orthologs
AT5G12930	At5g12930;At5g12930;PTN002178877;orthologs
AT5G13080	Probable WRKY transcription factor 75;WRKY75;PTN002036139;orthologs
AT5G13220	Protein TIFY 9;TIFY9;PTN002101015;orthologs
AT5G13320	4-substituted benzoates-glutamate ligase GH3.12;GH3.12;PTN000786452;orthologs
AT5G13580	ABC transporter G family member 6;ABCG6;PTN000443695;orthologs
AT5G13820	Telomere repeat-binding protein 4;TRP4;PTN000773060;orthologs
AT5G13887	MICRORNA848A, MIR848A
AT5G14930	Senescence-associated carboxylesterase 101;SAG101;PTN001278916;orthologs
AT5G15870	Endo-1,3(4)-beta-glucanase;At5g15870;PTN000781002;orthologs
AT5G15960	Stress-induced protein KIN1;KIN1;PTN005040325;orthologs
AT5G16170	At5g16170;At5g16170;PTN000774488;orthologs
AT5G16800	Acyl-CoA N-acyltransferases (NAT) superfamily protein;At5g16800;PTN000380985;orthologs
AT5G16880	TOM1-like protein 1;TOL1;PTN000355201;orthologs
AT5G17060	ADP-ribosylation factor B1B;ADP-ribosylation factor B1B;PTN000196129;orthologs
AT5G17760	AAA-ATPase At5g17760;At5g17760;PTN000552876;orthologs
AT5G18210	NAD(P)-binding Rossmann-fold superfamily protein;MRG7.17;PTN002880136;orthologs
AT5G18270	NAC domain-containing protein 87;NAC087;PTN000788048;orthologs
AT5G18310	AT5G18310 protein;At5g18310;PTN002135020;orthologs
AT5G18470	Curculin-like (Mannose-binding) lectin family protein;At5g18470;PTN000210179;orthologs
AT5G18490	At5g18490;At5g18490;PTN008298926;orthologs
AT5G18780	FBD-associated F-box protein At5g18780;At5g18780;PTN000795543;orthologs
AT5G18900	Probable prolyl 4-hydroxylase 4;P4H4;PTN000093141;orthologs
AT5G19440	At5g19440;At5g19440;PTN000042281;orthologs
AT5G19880	Peroxidase 58;PER58;PTN001584101;orthologs
AT5G19930	Protein PGR;PGR;PTN000331604;orthologs
AT5G19980	GDP-fucose transporter 1;GFT1;PTN001340105;orthologs
AT5G20400	2-oxoglutarate (2OG) and Fe(II)-dependent oxygenase superfamily protein;At5g20400;PTN001612333;orthologs
AT5G20960	Indole-3-acetaldehyde oxidase;AAO1;PTN001375211;orthologs
AT5G21900	At5g21900;At5g21900;PTN008346927;orthologs
AT5G22060	Chaperone protein dnaJ 2;ATJ2;PTN001180464;orthologs
AT5G22520	hypothetical protein
AT5G22530	Unknown protein, knockout shows increased sensitivity to Al stress
AT5G22540	At5g22540;MQJ16.8;PTN000774995;orthologs
AT5G22545	Uncharacterized protein At5g22545;At5g22545;;orthologs
AT5G22560	Emb|CAB72473.1;MQJ16.10;PTN000774992;orthologs
AT5G22570	Probable WRKY transcription factor 38;WRKY38;PTN001262386;orthologs
AT5G23160	Uncharacterized protein At5g23160;At5g23160;PTN002155428;orthologs
AT5G23240	Chaperone protein dnaJ C76, chloroplastic;DJC76;PTN002376684;orthologs
AT5G23510	Uncharacterized protein;MQM1.23;PTN001259581;orthologs
AT5G23850	At5g23850;MRO11.11;PTN000258494;orthologs
AT5G24200	Alpha/beta-Hydrolases superfamily protein;At5g24200;PTN001266678;orthologs
AT5G24230	At5g24230;MOP9.4;PTN000770574;orthologs
AT5G24530	Protein DOWNY MILDEW RESISTANCE 6;DMR6;PTN001611826;orthologs
AT5G24540	Beta-glucosidase 31;BGLU31;PTN001309294;orthologs
AT5G25250	Flotillin-like protein 1;FLOT1;PTN000351793;orthologs
AT5G25260	Flotillin-like protein 2;FLOT2;PTN000351791;orthologs
AT5G25820	Exostosin family protein;At5g25820;PTN000115421;orthologs
AT5G25910	Receptor-like protein 52;RLP52;PTN000724042;orthologs
AT5G25930	Kinase family with leucine-rich repeat domain-containing protein;T1N24.22;PTN000702650;orthologs
AT5G26170	Probable WRKY transcription factor 50;WRKY50;PTN001261250;orthologs
AT5G26340	Sugar transport protein 13;STP13;PTN001528719;orthologs
AT5G26690	Heavy metal-associated isoprenylated plant protein 2;HIPP02;PTN000517467;orthologs
AT5G26700	Probable germin-like protein subfamily 2 member 5;At5g26700;PTN001581896;orthologs
AT5G26920	Calmodulin-binding protein 60 G;CBP60G;PTN000785683;orthologs
AT5G27060	Receptor-like protein 53;RLP53;PTN002820287;orthologs
AT5G27520	Peroxisomal adenine nucleotide carrier 2;PNC2;PTN000639896;orthologs
AT5G27600	Long chain acyl-CoA synthetase 7, peroxisomal;LACS7;PTN000645123;orthologs
AT5G27830	Folate receptor family protein;At5g27830;PTN001630865;orthologs
AT5G28540	Heat shock 70 kDa protein BIP1;BIP1;PTN000452829;orthologs
AT5G33290	Xylogalacturonan beta-1,3-xylosyltransferase;XGD1;PTN000115341;orthologs
AT5G36220	Cytochrome P450 81D1;CYP81D1;PTN001210343;orthologs
AT5G36930	Disease resistance protein (TIR-NBS-LRR class) family;MLF18.50;PTN000111033;orthologs
AT5G37070	At5g37070;MJG14.7;PTN000783212;orthologs
AT5G37480	Maltase-glucoamylase, intestinal protein;MPA22.2;PTN002192725;orthologs
AT5G37600	Glutamine synthetase cytosolic isozyme 1-1;GLN1-1;PTN000465101;orthologs
AT5G37740	Protein C2-DOMAIN ABA-RELATED 1;CAR1;PTN002914598;orthologs
AT5G38250	LEAF RUST 10 DISEASE-RESISTANCE LOCUS RECEPTOR-LIKE PROTEIN KINASE-like 2.3;LRK10L-2.3;PTN000703043;orthologs
AT5G38565	Probable FBD-associated F-box protein At5g38565;At5g38565;PTN000796280;orthologs
AT5G38630	Transmembrane ascorbate ferrireductase 2;CYB561B;PTN000010466;orthologs
AT5G38900	Thioredoxin superfamily protein;At5g38900;PTN002677071;orthologs
AT5G39050	Phenolic glucoside malonyltransferase 1;PMAT1;PTN001269780;orthologs
AT5G39190	Germin-like protein subfamily 1 member 20;GLP5A;PTN002415750;orthologs
AT5G39450	F-box protein At5g39450;At5g39450;PTN001583688;orthologs
AT5G39520	Uncharacterized protein At5g39520;MUL8.22;PTN002148796;orthologs
AT5G39670	Probable calcium-binding protein CML46;CML46;PTN000095662;orthologs
AT5G40010	AAA-ATPase ASD, mitochondrial;AATP1;PTN002507614;orthologs
AT5G40230	WAT1-related protein At5g40230;At5g40230;PTN000774590;orthologs
AT5G40240	WAT1-related protein At5g40240;At5g40240;PTN000774595;orthologs
AT5G40720	Glycosyltransferase family 92 protein;MNF13.28;PTN001469098;orthologs
AT5G40780	Lysine histidine transporter 1;LHT1;PTN000536028;orthologs
AT5G41160	Putative purine permease 12;PUP12;PTN000774750;orthologs
AT5G41280	Cysteine-rich repeat secretory protein 57;CRRSP57;PTN000779961;orthologs
AT5G41550	Disease resistance protein (TIR-NBS-LRR class) family;MBK23.7;PTN000111023;orthologs
AT5G41612	Natural antisense transcript overlaps with AT5G41610 (ARABIDOPSIS THALIANA CATION/H+ EXCHANGER 18, ATCHX18, CATION/H+ EXCHANGER 18, CHX18)
AT5G41740	Disease resistance protein (TIR-NBS-LRR class) family;MUF8.2;PTN000866581;orthologs
AT5G41750	Disease resistance protein (TIR-NBS-LRR class) family;MUF8.3;PTN000111006;orthologs
AT5G42020	Heat shock 70 kDa protein BIP2;BIP2;PTN000452830;orthologs
AT5G42530	hypothetical protein, response to bacterium
AT5G42830	HXXXD-type acyl-transferase family protein;MBD2.2;PTN000786359;orthologs
AT5G43420	RING-H2 finger protein ATL16;ATL16;PTN002305055;orthologs
AT5G43910	PfkB-like carbohydrate kinase family protein;At5g43910;PTN000061910;orthologs
AT5G44390	Berberine bridge enzyme-like 25;At5g44390;PTN000202554;orthologs
AT5G44460	Probable calcium-binding protein CML43;CML43;PTN000095727;orthologs
AT5G44480	Putative UDP-arabinose 4-epimerase 4;At5g44480;PTN000041886;orthologs
AT5G44568	Transmembrane protein;At5g44568;;orthologs
AT5G44570	Transmembrane protein;At5g44570;;orthologs
AT5G44575	At5g44575;At5g44575;;orthologs
AT5G44585	Uncharacterized protein;At5g44585;;orthologs
AT5G44820	At5g44820;At5g44820;PTN000612906;orthologs
AT5G45000	Disease resistance protein (TIR-NBS-LRR class) family;At5g45000;PTN000796325;orthologs
AT5G45110	Regulatory protein NPR3;NPR3;PTN001230289;orthologs
AT5G45380	Urea-proton symporter DUR3;DUR3;PTN000213732;orthologs
AT5G45470	Transmembrane protein, putative (DUF594);MFC19.14;PTN000771084;orthologs
AT5G45480	Transmembrane protein, putative (DUF594);MFC19.15;PTN000771088;orthologs
AT5G45500	RNI-like superfamily protein;MFC19.17;PTN000796427;orthologs
AT5G45510	Probable disease resistance protein At5g45510;At5g45510;PTN002352663;orthologs
AT5G46050	Protein NRT1/ PTR FAMILY 5.2;NPF5.2;PTN000183566;orthologs
AT5G46230	At5g46230;MPL12.1;PTN001588149;orthologs
AT5G46260	Disease resistance protein (TIR-NBS-LRR class) family;MPL12.4;PTN000786509;orthologs
AT5G46350	WRKY transcription factor 8;WRKY8;PTN001261246;orthologs
AT5G46520	Protein VARIATION IN COMPOUND TRIGGERED ROOT growth response;VICTR;PTN000569451;orthologs
AT5G47120	Bax inhibitor 1;BI-1;PTN000590988;orthologs
AT5G47250	Probable disease resistance protein At5g47250;At5g47250;PTN002537886;orthologs
AT5G47420	Altered inheritance of mitochondria protein 24, mitochondrial;MQL5.28;PTN000780881;orthologs
AT5G47580	AT5g47580/MNJ7_17;ASG7;PTN002175046;orthologs
AT5G47850	Serine/threonine-protein kinase-like protein CCR4;CCR4;PTN001563442;orthologs
AT5G48290	Heavy metal-associated isoprenylated plant protein 46;HIPP46;PTN000517366;orthologs
AT5G48380	Probably inactive leucine-rich repeat receptor-like protein kinase At5g48380;At5g48380;PTN001232307;orthologs
AT5G48400	Glutamate receptor 1.2;GLR1.2;PTN001451423;orthologs
AT5G48440	At5g48440;MJE7.7;PTN000354557;orthologs
AT5G48657	Defense protein-like protein;At5g48657;PTN002848423;orthologs
AT5G48720	Protein XRI1;XRI1;PTN002121591;orthologs
AT5G48780	Disease resistance protein (TIR-NBS class);At5g48780;PTN001261126;orthologs
AT5G49680	Protein KINKY POLLEN;KIP;PTN000402756;orthologs
AT5G50200	High-affinity nitrate transporter 3.1;NRT3.1;PTN002165299;orthologs
AT5G50460	Protein transport protein Sec61 subunit gamma-1;SEC61G1;PTN002642875;orthologs
AT5G50560	At5g50660;MFB16.5;PTN002106134;orthologs
AT5G50670	Squamosa promoter-binding-like protein 13B;SPL13B;PTN001261856;orthologs
AT5G51440	23.5 kDa heat shock protein, mitochondrial;HSP23.5;PTN000163438;orthologs
AT5G51465	Uncharacterized protein;At5g51465;;orthologs
AT5G51570	Hypersensitive-induced response protein 4;HIR4;PTN000029965;orthologs
AT5G51640	Protein YLS7;YLS7;PTN000792278;orthologs
AT5G51740	Peptidase family M48 family protein;MIO24.13;PTN002733153;orthologs
AT5G52300	Low-temperature-induced 65 kDa protein;LTI65;PTN002139877;orthologs
AT5G52540	Keratin-associated protein, putative (DUF819);At5g52540;PTN002153146;orthologs
AT5G52640	Heat shock protein 90-1;HSP90-1;PTN000163824;orthologs
AT5G52720	Heavy metal-associated isoprenylated plant protein 10;HIPP10;PTN000517323;orthologs
AT5G52730	Heavy metal-associated isoprenylated plant protein 11;HIPP11;PTN000517321;orthologs
AT5G52740	Heavy metal-associated isoprenylated plant protein 12;HIPP12;PTN000517327;orthologs
AT5G52750	Heavy metal-associated isoprenylated plant protein 13;HIPP13;PTN000517456;orthologs
AT5G52760	Heavy metal-associated isoprenylated plant protein 14;HIPP14;PTN000517455;orthologs
AT5G52800	DNA primase;MXC20.1;PTN001265139;orthologs
AT5G52810	Protein SAR DEFICIENT 4;SARD4;PTN000352223;orthologs
AT5G53110	RING/U-box superfamily protein;MFH8.3;PTN002305969;orthologs
AT5G53330	Proline-rich cell wall protein-like;At5g53330;PTN001815063;orthologs
AT5G53550	Metal-nicotianamine transporter YSL3;YSL3;PTN000781865;orthologs
AT5G54840	Ras-related small GTP-binding family protein;sgp1;PTN000634414;orthologs
AT5G54860	Probable folate-biopterin transporter 4;At5g54860;PTN000786756;orthologs
AT5G55050	GDSL esterase/lipase At5g55050;At5g55050;PTN000519617;orthologs
AT5G55450	Bifunctional inhibitor/lipid-transfer protein/seed storage 2S albumin superfamily protein;MTE17.16;PTN002105555;orthologs
AT5G55560	Probable serine/threonine-protein kinase WNK11;WNK11;PTN000357314;orthologs
AT5G56160	Phosphatidylinositol/phosphatidylcholine transfer protein SFH14;SFH14;PTN000595617;orthologs
AT5G56230	PRA1 family protein G2;PRA1G2;PTN001455507;orthologs
AT5G56350	Pyruvate kinase;MCD7.8;PTN000212835;orthologs
AT5G56610	Phosphatidylglycerophosphate phosphatase PTPMT2;PTPMT2;PTN000016693;orthologs
AT5G56660	IAA-amino acid hydrolase ILR1-like 2;ILL2;PTN000791479;orthologs
AT5G56970	Cytokinin dehydrogenase 3;CKX3;PTN000202558;orthologs
AT5G57035	E3 ubiquitin ligase;At5g57035;PTN000703375;orthologs
AT5G57150	Transcription factor bHLH35;BHLH35;PTN004902555;orthologs
AT5G57480	AAA-ATPase At5g57480;At5g57480;PTN000552884;orthologs
AT5G57510	Cotton fiber protein;MUA2.8;PTN002103167;orthologs
AT5G57550	Probable xyloglucan endotransglucosylase/hydrolase protein 25;XTH25;PTN001578619;orthologs
AT5G57580	Calmodulin-binding protein 60 B;CBP60B;PTN000785686;orthologs
AT5G57910	At5g57910;MTI20.17;PTN002165338;orthologs
AT5G58290	26S proteasome regulatory subunit 6B homolog;RPT3;PTN002747762;orthologs
AT5G58710	Peptidyl-prolyl cis-trans isomerase CYP20-1;CYP20-1;PTN002253695;orthologs
AT5G58940	Calmodulin-binding receptor-like cytoplasmic kinase 1;CRCK1;PTN000702790;orthologs
AT5G59580	UDP-glycosyltransferase 76E1;UGT76E1;PTN000231387;orthologs
AT5G60142	B3 domain-containing protein At5g60142;At5g60142;PTN001591494;orthologs
AT5G60280	L-type lectin-domain containing receptor kinase I.8;LECRK18;PTN000701865;orthologs
AT5G60590	DHBP synthase RibB-like alpha/beta domain-containing protein;MUP24.1;PTN000426125;orthologs
AT5G60800	Heavy metal-associated isoprenylated plant protein 3;HIPP03;PTN001106606;orthologs
AT5G60900	G-type lectin S-receptor-like serine/threonine-protein kinase RLK1;RLK1;PTN001231936;orthologs
AT5G60950	COBRA-like protein 5;COBL5;PTN004858694;orthologs
AT5G61010	Exocyst complex component EXO70E2;EXO70E2;PTN000283919;orthologs
AT5G61190	Putative endonuclease or glycosyl hydrolase with C2H2-type zinc finger domain-containing protein;MAF19.19;PTN002683102;orthologs
AT5G61210	SNAP25 homologous protein SNAP33;SNAP33;PTN000447912;orthologs
AT5G61250	Heparanase-like protein 2;At5g61250;PTN000372592;orthologs
AT5G61520	Sugar transport protein 3;STP3;PTN000628399;orthologs
AT5G61790	Calnexin homolog 1;CNX1;PTN002253712;orthologs
AT5G62480	Glutathione S-transferase U9;GSTU9;PTN000137103;orthologs
AT5G62770	At5g62770;MQB2.9;PTN002102830;orthologs
AT5G62900	Basic-leucine zipper transcription factor K;MQB2.22;PTN002123301;orthologs
AT5G63225	At5g63230;At5g63225;PTN001257194;orthologs
AT5G63680	Pyruvate kinase;MBK5.16;PTN000212840;orthologs
AT5G63990	Probable SAL3 phosphatase;SAL3;PTN000465436;orthologs
AT5G64120	Peroxidase 71;PER71;PTN000775885;orthologs
AT5G64370	Beta-ureidopropionase;PYD3;PTN000557687;orthologs
AT5G64430	At5g64430;At5g64430;PTN001257717;orthologs
AT5G64510	Tunicamycin induced protein;TIN1;PTN002157081;orthologs
AT5G64810	Probable WRKY transcription factor 51;WRKY51;PTN002415377;orthologs
AT5G65090	Type I inositol polyphosphate 5-phosphatase 5;IP5P5;PTN000128300;orthologs
AT5G65200	U-box domain-containing protein 38;PUB38;PTN000593637;orthologs
AT5G65280	LanC-like protein GCL1;GCL1;PTN000296878;orthologs
AT5G66250	Kinectin-like protein;At5g66250;PTN001259855;orthologs
AT5G66558	Natural antisense transcript overlaps with AT5G66560, AT5G66560 is Phototropic-responsive NPH3 family protein, inovled in pathogen response
AT5G66630	Protein DA1-related 5;DAR5;PTN000654814;orthologs
AT5G66640	Protein DA1-related 3;DAR3;PTN002794630;orthologs
AT5G66890	Probable disease resistance protein At5g66890;At5g66890;PTN002542459;orthologs
AT5G66910	Probable disease resistance protein At5g66910;At5g66910;PTN001541824;orthologs
AT5G67340	U-box domain-containing protein 2;PUB2;PTN000593660;orthologs

## Sheet: Sheet2
A list of salicylic acid biosynthesis genes and salicylic acid signaling genes.
Gene Locus	Gene Name
Regulation of salicylic acid biosynthetic process
AT1G74710	Isochorismate synthase 1, chloroplastic;ICS1;SID2;PTN001343059;orthologs
AT3G09830	Serine/threonine-protein kinase PCRK1;PCRK1;PTN000701905;orthologs
AT3G48090	Protein EDS1;EDS1;PTN000782812;orthologs
AT3G52430	Lipase-like PAD4;PAD4;PTN000782807;orthologs
AT4G14400	Protein ACCELERATED CELL DEATH 6;ACD6;PTN001195365;orthologs
AT4G39030	Enhanced disease susceptilibity 5; EDS5; salicylic acid induction deficient 1; SID1
AT5G13320	4-substituted benzoates-glutamate ligase GH3.12;GH3.12; PBS3; WIN3; PTN000786452;orthologs
AT5G26920	Calmodulin-binding protein 60 G;CBP60G;PTN000785683;orthologs
AT5G52810	Protein SAR DEFICIENT 4;SARD4;PTN000352223;orthologs
AT5G57580	Calmodulin-binding protein 60 B;CBP60B;PTN000785686;orthologs
Salicylic acid mediated signaling pathway
AT1G28480	Glutaredoxin-C9;GRXC9;PTN001300545;orthologs
AT2G04450	Nudix hydrolase 6;NUDT6;PTN000360654;orthologs
AT2G13810	Aminotransferase ALD1, chloroplastic;ALD1;PTN000203518;orthologs
AT2G40750	Probable WRKY transcription factor 54;WRKY54;PTN001593875;orthologs
AT3G22231	Cysteine-rich and transmembrane domain-containing protein PCC1;PCC1;PTN002419165;orthologs
AT3G48080	Protein EDS1B;EDS1B;PTN000782811;orthologs
AT3G50930	Protein HYPER-SENSITIVITY-RELATED 4;HSR4;PTN000552877;orthologs
AT3G56400	Probable WRKY transcription factor 70;WRKY70;PTN001280516;orthologs
AT4G26120	Regulatory protein NPR2;NPR2;PTN001196379;orthologs
AT5G01900	Probable WRKY transcription factor 62;WRKY62;PTN001261235;orthologs
AT5G06960	Transcription factor TGA5;TGA5;PTN001490109;orthologs
AT5G14930	Senescence-associated carboxylesterase 101;SAG101;PTN001278916;orthologs
AT5G22570	Probable WRKY transcription factor 38;WRKY38;PTN001262386;orthologs
AT5G45110	Regulatory protein NPR3;NPR3;PTN001230289;orthologs

## Sheet: Sheet3
A list of 17 WRKY genes
Gene Locus	Gene Name	Biological Processes	TAIR Annotations
AT5G46350	WRKY8	defense	member of WRKY Transcription Factor; Group II-c
AT4G31800	WRKY18	defense	Pathogen-induced transcription factor. Binds W-box sequences in vitro. Forms protein complexes with itself and with WRKY40 and WRKY60. Constitutive expression of WRKY18 enhanced resistance to P. syringae, but its coexpression with WRKY40 or WRKY60 made plants more susceptible to both P. syringae and B. cinerea. WRKY18, WRKY40, and WRKY60 have partially redundant roles in response to the hemibiotr…
AT2G30250	WRKY25	abiotic	member of WRKY Transcription Factor; Group I. Located in nucleus. Involved in response to various abiotic stresses - especially salt stress.
AT5G22570	WRKY38	defense	member of WRKY Transcription Factor; Group III
AT2G46400	WRKY46	abiotic, defense	Encodes a WRKY transcription factor that contributes to the feedforward inhibition of osmotic/salt stress-dependent LR inhibition via regulation of ABA signaling and auxin homeostasis
AT4G01720	WRKY47	defense	member of WRKY Transcription Factor; Group II-b
AT5G26170	WRKY50	JA defense	member of WRKY Transcription Factor; Group II-c. Involved in jasmonic acid inducible defense responses
AT5G64810	WRKY51	defense	member of WRKY Transcription Factor; Group II-c. Involved in jasmonic acid inducible defense responses.
AT4G23810	WRKY53	defense	member of WRKY Transcription Factor; Group III; t WRKY53 and CRK5 are antagonistic regulators of chlorophyll synthesis/degradation, senescence, and stomatal conductance.
AT2G40750	WRKY54	defense	member of WRKY Transcription Factor; Group III. Together with WRKY70 positively regulates SARD1 and CBP60g expression in plant immunity.
AT2G40740	WRKY55		member of WRKY Transcription Factor; Group III
AT3G01080	WRKY58	defense	member of WRKY Transcription Factor; Group I
AT2G25000	WRKY60	defense	Pathogen-induced transcription factor. Forms protein complexes with itself and with WRKY40. Coexpression with WRKY18 or WRKY40 made plants more susceptible to both P. syringae and B. cinerea. WRKY18, WRKY40, and WRKY60 have partially redundant roles in response to the hemibiotrophic bacterial pathogen Pseudomonas syringae and the necrotrophic fungal pathogen Botrytis cinerea, with WRKY18 playing …
AT5G01900	WRKY62	defense	member of WRKY Transcription Factor; Group III
AT1G66600	WRKY63	ABA response	A member of WRKY Transcription Factor; Group III. Involved in the regulation of plant responses to ABA and drought stress
AT3G56400	WRKY70	defense	Member of WRKY Transcription Factor; Group III. Function as activator of SA-dependent defense genes and a repressor of JA-regulated genes. WRKY70-controlled suppression of JA-signaling is partly executed by NPR1.
AT5G13080	WRKY75	Pi stress response	WRKY75 is one of several transcription factors induced during Pi deprivation. It is nuclear localized and regulated differentially during Pi starvation. RNAi mediated suppression of WRKY75 made the plants more susceptible to Pi stress as indicated by the higher accumulation of anthocyanin during Pi starvation.

## Sheet: Sheet4
A subset of 855 W-box containg genes identified from Sheet 1
Gene Locus
AT1G01340
AT1G01560
AT1G01680
AT1G02230
AT1G02450
AT1G02920
AT1G02930
AT1G03290
AT1G03650
AT1G03850
AT1G04980
AT1G04990
AT1G05010
AT1G05680
AT1G05880
AT1G06180
AT1G06620
AT1G07000
AT1G07400
AT1G07630
AT1G07900
AT1G08050
AT1G08450
AT1G09080
AT1G09680
AT1G09913
AT1G09932
AT1G10050
AT1G10210
AT1G10340
AT1G11310
AT1G11330
AT1G12210
AT1G12290
AT1G12420
AT1G13000
AT1G13310
AT1G13340
AT1G13470
AT1G13480
AT1G13520
AT1G13540
AT1G13550
AT1G13750
AT1G14010
AT1G14200
AT1G14260
AT1G14360
AT1G14640
AT1G14790
AT1G14870
AT1G14880
AT1G15790
AT1G16090
AT1G16420
AT1G16670
AT1G17020
AT1G17170
AT1G17250
AT1G17330
AT1G17430
AT1G17600
AT1G17745
AT1G18890
AT1G19300
AT1G19670
AT1G20780
AT1G21240
AT1G21250
AT1G21270
AT1G21310
AT1G21390
AT1G21400
AT1G21520
AT1G21750
AT1G21900
AT1G22400
AT1G23840
AT1G24140
AT1G24145
AT1G24147
AT1G25580
AT1G26130
AT1G26380
AT1G26420
AT1G26440
AT1G27330
AT1G27350
AT1G27980
AT1G28190
AT1G29240
AT1G29310
AT1G30040
AT1G30100
AT1G30220
AT1G30410
AT1G30640
AT1G30755
AT1G30900
AT1G31550
AT1G31580
AT1G32330
AT1G32340
AT1G32940
AT1G32950
AT1G33730
AT1G33950
AT1G33960
AT1G34130
AT1G34180
AT1G34380
AT1G34420
AT1G34750
AT1G35230
AT1G35710
AT1G36622
AT1G42990
AT1G43160
AT1G43910
AT1G45145
AT1G47890
AT1G48210
AT1G48320
AT1G48560
AT1G49900
AT1G50520
AT1G51790
AT1G51800
AT1G51850
AT1G51860
AT1G51890
AT1G52000
AT1G52420
AT1G52780
AT1G53100
AT1G53310
AT1G53540
AT1G53625
AT1G53920
AT1G54030
AT1G54575
AT1G55210
AT1G55610
AT1G55775
AT1G55910
AT1G56120
AT1G56150
AT1G56340
AT1G56550
AT1G56610
AT1G56660
AT1G57560
AT1G57630
AT1G58602
AT1G59710
AT1G59870
AT1G60730
AT1G61120
AT1G61180
AT1G61250
AT1G61260
AT1G61370
AT1G61420
AT1G61430
AT1G61610
AT1G61800
AT1G62370
AT1G64170
AT1G64360
AT1G64610
AT1G65040
AT1G65250
AT1G65360
AT1G65483
AT1G65500
AT1G65610
AT1G65690
AT1G65820
AT1G65845
AT1G66465
AT1G66590
AT1G66600
AT1G66880
AT1G66920
AT1G66960
AT1G67000
AT1G67330
AT1G67520
AT1G67800
AT1G67920
AT1G67970
AT1G67980
AT1G68200
AT1G69520
AT1G69610
AT1G70690
AT1G70810
AT1G71110
AT1G71390
AT1G71910
AT1G72120
AT1G72280
AT1G72540
AT1G73805
AT1G73810
AT1G74280
AT1G74360
AT1G74440
AT1G74600
AT1G74710
AT1G75040
AT1G75510
AT1G76040
AT1G76760
AT1G76960
AT1G76970
AT1G77370
AT1G77510
AT1G77810
AT1G78190
AT1G78410
AT1G78780
AT1G79450
AT1G79900
AT1G80120
AT1G80290
AT1G80610
AT1G80820
AT2G00580
AT2G01020
AT2G01540
AT2G01610
AT2G01650
AT2G02010
AT2G02360
AT2G02810
AT2G03120
AT2G03450
AT2G04050
AT2G04070
AT2G04620
AT2G05320
AT2G06050
AT2G07195
AT2G13790
AT2G13810
AT2G14560
AT2G14610
AT2G14720
AT2G15040
AT2G15390
AT2G16530
AT2G16595
AT2G16600
AT2G17120
AT2G17720
AT2G18000
AT2G18660
AT2G18670
AT2G18690
AT2G19130
AT2G19190
AT2G19570
AT2G20010
AT2G20142
AT2G21350
AT2G21850
AT2G22860
AT2G23170
AT2G23450
AT2G23680
AT2G24180
AT2G24490
AT2G24850
AT2G25000
AT2G25110
AT2G25520
AT2G26240
AT2G26400
AT2G26560
AT2G27660
AT2G28890
AT2G28940
AT2G29070
AT2G29100
AT2G29350
AT2G29460
AT2G29950
AT2G29990
AT2G30140
AT2G30250
AT2G30770
AT2G31585
AT2G31865
AT2G31870
AT2G31880
AT2G33020
AT2G33630
AT2G34250
AT2G34500
AT2G34940
AT2G35980
AT2G37110
AT2G37130
AT2G37710
AT2G38340
AT2G38830
AT2G39210
AT2G39270
AT2G39410
AT2G39420
AT2G39710
AT2G40600
AT2G40740
AT2G40750
AT2G41380
AT2G41490
AT2G41616
AT2G42360
AT2G42790
AT2G42890
AT2G43000
AT2G43140
AT2G43150
AT2G43510
AT2G43570
AT2G44180
AT2G44290
AT2G44370
AT2G44390
AT2G45010
AT2G45500
AT2G45510
AT2G45760
AT2G46150
AT2G46270
AT2G46400
AT2G46430
AT2G46440
AT2G47000
AT2G47130
AT2G47470
AT3G00400
AT3G00720
AT3G00850
AT3G01175
AT3G01830
AT3G03000
AT3G03310
AT3G03440
AT3G03470
AT3G03560
AT3G03610
AT3G03700
AT3G04060
AT3G04220
AT3G04720
AT3G05230
AT3G05650
AT3G05660
AT3G05830
AT3G06300
AT3G07195
AT3G07520
AT3G07570
AT3G07580
AT3G07600
AT3G07680
AT3G08695
AT3G08720
AT3G09010
AT3G09405
AT3G09490
AT3G09525
AT3G09830
AT3G09940
AT3G09960
AT3G10010
AT3G11010
AT3G11080
AT3G11340
AT3G11402
AT3G11840
AT3G12040
AT3G12220
AT3G12740
AT3G12950
AT3G13100
AT3G13160
AT3G13235
AT3G13330
AT3G13433
AT3G13610
AT3G13910
AT3G14050
AT3G14130
AT3G14280
AT3G14470
AT3G14620
AT3G14840
AT3G15355
AT3G16460
AT3G16565
AT3G16990
AT3G18250
AT3G19010
AT3G19190
AT3G20250
AT3G20960
AT3G21080
AT3G21230
AT3G21630
AT3G21810
AT3G22160
AT3G22231
AT3G22600
AT3G22620
AT3G22845
AT3G22910
AT3G22942
AT3G23120
AT3G23260
AT3G23560
AT3G24900
AT3G24982
AT3G25610
AT3G25882
AT3G26210
AT3G26440
AT3G26470
AT3G26500
AT3G26840
AT3G28480
AT3G28510
AT3G28540
AT3G28580
AT3G28890
AT3G29034
AT3G29250
AT3G30120
AT3G43670
AT3G44326
AT3G44400
AT3G44860
AT3G45130
AT3G45140
AT3G45290
AT3G45310
AT3G45330
AT3G45410
AT3G45620
AT3G46440
AT3G46690
AT3G47010
AT3G47050
AT3G47090
AT3G47470
AT3G47780
AT3G48090
AT3G48640
AT3G48650
AT3G49120
AT3G49210
AT3G49340
AT3G49370
AT3G50280
AT3G50470
AT3G50480
AT3G50810
AT3G50930
AT3G50950
AT3G51330
AT3G51340
AT3G51350
AT3G51430
AT3G51440
AT3G51450
AT3G51660
AT3G51890
AT3G52430
AT3G52480
AT3G53150
AT3G54150
AT3G54160
AT3G54960
AT3G55450
AT3G55470
AT3G55700
AT3G55830
AT3G55970
AT3G56260
AT3G56400
AT3G56710
AT3G57260
AT3G57280
AT3G57460
AT3G57480
AT3G57630
AT3G57700
AT3G57950
AT3G58600
AT3G59700
AT3G60415
AT3G60450
AT3G60470
AT3G60540
AT3G60966
AT3G61198
AT3G61280
AT3G61390
AT3G61540
AT3G61960
AT3G62600
AT3G63010
AT3G63030
AT3G63080
AT4G00330
AT4G00500
AT4G00550
AT4G00700
AT4G01010
AT4G01610
AT4G01720
AT4G01740
AT4G01750
AT4G02550
AT4G02660
AT4G03540
AT4G03820
AT4G04220
AT4G04490
AT4G04500
AT4G04510
AT4G04540
AT4G04695
AT4G04710
AT4G05020
AT4G05030
AT4G07405
AT4G08230
AT4G08470
AT4G08850
AT4G09570
AT4G09770
AT4G10860
AT4G10960
AT4G11000
AT4G11260
AT4G11350
AT4G11530
AT4G11655
AT4G11840
AT4G11850
AT4G11900
AT4G12290
AT4G12470
AT4G12480
AT4G12490
AT4G12720
AT4G13510
AT4G13820
AT4G13920
AT4G14020
AT4G14365
AT4G14370
AT4G14390
AT4G14610
AT4G14746
AT4G15070
AT4G15233
AT4G15417
AT4G15440
AT4G16190
AT4G16600
AT4G16957
AT4G17670
AT4G17720
AT4G18010
AT4G18250
AT4G18630
AT4G18880
AT4G19370
AT4G19645
AT4G19990
AT4G20110
AT4G21120
AT4G21230
AT4G21380
AT4G21534
AT4G21610
AT4G21720
AT4G21840
AT4G21850
AT4G21903
AT4G22305
AT4G22590
AT4G22980
AT4G23010
AT4G23030
AT4G23050
AT4G23130
AT4G23140
AT4G23150
AT4G23160
AT4G23170
AT4G23200
AT4G23210
AT4G23220
AT4G23230
AT4G23310
AT4G23320
AT4G23570
AT4G23610
AT4G23700
AT4G23760
AT4G23810
AT4G23885
AT4G24690
AT4G24920
AT4G25000
AT4G25110
AT4G25390
AT4G25900
AT4G26070
AT4G26090
AT4G26120
AT4G26270
AT4G26910
AT4G27740
AT4G27860
AT4G28490
AT4G28570
AT4G29740
AT4G29810
AT4G30640
AT4G31800
AT4G32870
AT4G32940
AT4G33050
AT4G33540
AT4G34135
AT4G34180
AT4G34230
AT4G34380
AT4G34390
AT4G34860
AT4G35180
AT4G36150
AT4G36210
AT4G37010
AT4G37370
AT4G37530
AT4G37640
AT4G37900
AT4G38550
AT4G38560
AT4G39030
AT4G39270
AT4G39830
AT5G01540
AT5G01550
AT5G01865
AT5G01900
AT5G02100
AT5G02410
AT5G02490
AT5G02502
AT5G02620
AT5G02630
AT5G03160
AT5G03350
AT5G03455
AT5G03630
AT5G04170
AT5G05110
AT5G05320
AT5G06610
AT5G06695
AT5G06750
AT5G06810
AT5G06960
AT5G07340
AT5G07405
AT5G07650
AT5G07760
AT5G07770
AT5G07780
AT5G08240
AT5G08380
AT5G08660
AT5G08790
AT5G09290
AT5G09420
AT5G09520
AT5G09530
AT5G09690
AT5G10290
AT5G10300
AT5G10440
AT5G10600
AT5G10650
AT5G10740
AT5G11920
AT5G11970
AT5G12030
AT5G12480
AT5G12930
AT5G13220
AT5G13320
AT5G13887
AT5G14930
AT5G15960
AT5G16170
AT5G16800
AT5G17760
AT5G18270
AT5G18310
AT5G18470
AT5G18780
AT5G19440
AT5G19880
AT5G19980
AT5G20400
AT5G20960
AT5G21900
AT5G22520
AT5G22530
AT5G22540
AT5G22545
AT5G22560
AT5G22570
AT5G23160
AT5G23510
AT5G23850
AT5G24230
AT5G24540
AT5G25260
AT5G25820
AT5G25910
AT5G25930
AT5G26170
AT5G26340
AT5G26690
AT5G27060
AT5G27600
AT5G27830
AT5G33290
AT5G36220
AT5G36930
AT5G37070
AT5G37480
AT5G38250
AT5G38900
AT5G39050
AT5G39190
AT5G39450
AT5G39520
AT5G39670
AT5G40010
AT5G40230
AT5G40240
AT5G40780
AT5G41160
AT5G41280
AT5G41550
AT5G41740
AT5G41750
AT5G42020
AT5G42530
AT5G42830
AT5G44390
AT5G44460
AT5G44568
AT5G44575
AT5G44585
AT5G45000
AT5G45110
AT5G45380
AT5G45470
AT5G45480
AT5G45500
AT5G46230
AT5G46260
AT5G46350
AT5G46520
AT5G47120
AT5G47250
AT5G47420
AT5G47580
AT5G47850
AT5G48290
AT5G48380
AT5G48400
AT5G48657
AT5G48720
AT5G48780
AT5G49680
AT5G50460
AT5G50560
AT5G50670
AT5G51465
AT5G51570
AT5G51640
AT5G52540
AT5G52640
AT5G52720
AT5G52730
AT5G52750
AT5G52760
AT5G52800
AT5G52810
AT5G53110
AT5G53330
AT5G53550
AT5G54840
AT5G54860
AT5G55450
AT5G55560
AT5G56230
AT5G56350
AT5G56660
AT5G56970
AT5G57035
AT5G57150
AT5G57510
AT5G57580
AT5G57910
AT5G58710
AT5G59580
AT5G60280
AT5G60590
AT5G60800
AT5G60900
AT5G60950
AT5G61010
AT5G61210
AT5G61250
AT5G61520
AT5G61790
AT5G62480
AT5G62770
AT5G62900
AT5G63225
AT5G63680
AT5G64120
AT5G64370
AT5G64430
AT5G64510
AT5G64810
AT5G65090
AT5G65200
AT5G66640
AT5G66890
AT5G66910
AT5G67340

## Sheet: Sheet5
A list of 18 defense-responsive RLP genes
Gene Locus	Gene Name	W-box
AT1G17250	RLP3	Yes
AT1G47890	RLP7	Yes
AT1G71390	RLP11	Yes
AT2G33020	RLP24	Yes
AT3G05650	RLP32
AT3G05660	RLP33
AT3G11010	RLP34	Yes
AT3G11080	RLP35	Yes
AT3G23010	RLP36	Yes
AT3G23120	RLP38	Yes
AT3G24900	RLP39
AT3G24982	RLP40
AT3G25020	RLP42
AT3G28890	RLP43
AT4G04220	RLP46	Yes
AT4G13920	RLP50	Yes
AT5G25910	RLP52	Yes
AT5G27060	RLP53	Yes

## Sheet: Sheet6
A list of RLK genes
Gene Locus	Gene Name	W-box
Leucine-rich Repeat containg Recepter-like Kinase (LRR-RLK)
AT1G34420	LRR receptor-like protein kinase family protein	Yes
AT1G51800	IOS1	Yes
AT1G51860	LRR receptor-like protein kinase family protein	Yes
AT1G51890	LRR receptor-like protein kinase family protein	Yes
AT1G74360	NILR1
AT2G31880	SOBIR1
AT3G14840	LIK1	Yes
AT5G10290	SERK2	Yes
Lectin Receptor-like Kinase (LecRK)
AT3G45330	LECRK-I.1	Yes
AT3G45410	LECRK-I.3
AT5G60280	LECRK-I.8	Yes
AT3G59700	LECRK-V.5	Yes
AT2G37710	LECRK-VI.1	Yes
AT5G01540	LECRK-VI.2	Yes
AT5G01550	LECRK-VI.3
Cystein-rich Receptor-like Kinase (CRK)
AT4G23200	CRK12
AT4G23210	CRK13	Yes
AT4G23220	CRK14	Yes
AT4G23230	CRK15	Yes
AT4G23310	CRK23	Yes
AT4G23320	CRK24	Yes
AT4G21230	CRK27	Yes
AT4G11530	CRK34	Yes
AT4G04490	CRK36	Yes
AT4G04500	CRK37	Yes
AT4G04510	CRK38	Yes
AT4G04540	CRK39	Yes
AT4G11890	CRK45
AT4G23130	CRK5	Yes
AT4G23140	CRK6	Yes
AT4G23150	CRK7
AT4G23160	CRK8	Yes
AT4G23170	CRK9	Yes
AT4G23215	pseudogene of cysteine-rich receptor-like protein kinase family protein	Yes
Wall-associated Kinase (WAK)
AT1G16090	WAKL7
AT1G21240	WAK3
AT1G21250	WAK1
AT1G21270	WAK2	Yes
AT2G23450	WAKL14	Yes

## Sheet: Sheet7
A list of 70 protein kinase genes
Gene Locus	Gene Name
AT4G29810	Mitogen-activated protein kinase kinase 2;MKK2;PTN000684706;orthologs
AT5G55560	Probable serine/threonine-protein kinase WNK11;WNK11;PTN000357314;orthologs
AT1G51890	Probable LRR receptor-like protein kinase At1g51890;At1g51890;PTN000701677;orthologs
AT1G61420	G-type lectin S-receptor-like serine/threonine-protein kinase At1g61420;At1g61420;PTN000702237;orthologs
AT1G72540	Putative receptor-like protein kinase At1g72540;At1g72540;PTN000702048;orthologs
AT5G25930	Kinase family with leucine-rich repeat domain-containing protein;T1N24.22;PTN000702650;orthologs
AT1G30640	Protein kinase family protein;At1g30640;PTN000684413;orthologs
AT1G34420	F12K21.25;LRR-RLK;PTN004714454;orthologs
AT4G04695	Calcium-dependent protein kinase 31;CPK31;PTN001553196;orthologs
AT4G23210	Cysteine-rich receptor-like protein kinase 13;CRK13;PTN000702476;orthologs
AT4G09570	Calcium-dependent protein kinase 4;CPK4;PTN000681770;orthologs
AT1G11330	G-type lectin S-receptor-like serine/threonine-protein kinase At1g11330;At1g11330;PTN000702233;orthologs
AT3G09830	Serine/threonine-protein kinase PCRK1;PCRK1;PTN000701905;orthologs
AT1G51860	Probable LRR receptor-like serine/threonine-protein kinase At1g51860;At1g51860;PTN001563425;orthologs
AT1G76040	Calcium-dependent protein kinase 29;CPK29;PTN000681216;orthologs
AT3G08720	Serine/threonine-protein kinase AtPK2/AtPK19;ATPK2;PTN001553677;orthologs
AT1G51790	Leucine-rich repeat protein kinase family protein;At1g51790;PTN002900070;orthologs
AT4G04490	Cysteine-rich receptor-like protein kinase 36;CRK36;PTN000702484;orthologs
AT1G18890	Calcium-dependent protein kinase 10;CPK10;PTN000681788;orthologs
AT5G60900	G-type lectin S-receptor-like serine/threonine-protein kinase RLK1;RLK1;PTN001231936;orthologs
AT1G35710	Probable leucine-rich repeat receptor-like protein kinase At1g35710;At1g35710;PTN000702569;orthologs
AT2G28940	At2g28940;At2g28940;PTN000701904;orthologs
AT1G16670	Cold-responsive protein kinase 1;CRPK1;PTN001995309;orthologs
AT5G38250	LEAF RUST 10 DISEASE-RESISTANCE LOCUS RECEPTOR-LIKE PROTEIN KINASE-like 2.3;LRK10L-2.3;PTN000703043;orthologs
AT3G61960	Serine/threonine-protein kinase ATG1a;ATG1A;PTN000681413;orthologs
AT3G59700	L-type lectin-domain containing receptor kinase V.5;LECRK55;PTN000701891;orthologs
AT4G04540	Putative cysteine-rich receptor-like protein kinase 39;CRK39;PTN000702495;orthologs
AT1G61610	Putative G-type lectin S-receptor-like serine/threonine-protein kinase At1g61610;At1g61610;PTN000702478;orthologs
AT1G74360	Probable LRR receptor-like serine/threonine-protein kinase At1g74360;At1g74360;PTN001563796;orthologs
AT4G28490	Receptor-like protein kinase 5;RLK5;PTN000703197;orthologs
AT3G45410	L-type lectin-domain containing receptor kinase I.3;LECRK13;PTN000701880;orthologs
AT3G21630	Chitin elicitor receptor kinase 1;CERK1;PTN000702619;orthologs
AT3G49370	CDPK-related kinase 6;CRK6;PTN004695019;orthologs
AT1G66920	LEAF RUST 10 DISEASE-RESISTANCE LOCUS RECEPTOR-LIKE PROTEIN KINASE-like 2.4;LRK10L-2.4;PTN000703037;orthologs
AT5G10290	Probable LRR receptor-like serine/threonine-protein kinase At5g10290;At5g10290;PTN001563472;orthologs
AT5G47850	Serine/threonine-protein kinase-like protein CCR4;CCR4;PTN001563442;orthologs
AT3G55450	Probable serine/threonine-protein kinase PBL1;PBL1;PTN000703090;orthologs
AT1G67000	LEAF RUST 10 DISEASE-RESISTANCE LOCUS RECEPTOR-LIKE PROTEIN KINASE-like 2.8;LRK10L-2.8;PTN000703036;orthologs
AT2G19130	G-type lectin S-receptor-like serine/threonine-protein kinase At2g19130;At2g19130;PTN000702942;orthologs
AT1G61370	G-type lectin S-receptor-like serine/threonine-protein kinase At1g61370;At1g61370;PTN000702229;orthologs
AT4G26070	Mitogen-activated protein kinase kinase 1;MKK1;PTN001554288;orthologs
AT4G04510	Cysteine-rich receptor-like protein kinase 38;CRK38;PTN000702506;orthologs
AT5G48380	Probably inactive leucine-rich repeat receptor-like protein kinase At5g48380;At5g48380;PTN001232307;orthologs
AT1G51850	Leucine-rich repeat protein kinase family protein;At1g51850;PTN002900067;orthologs
AT4G39270	Leucine-rich repeat protein kinase family protein;At4g39270;PTN000702715;orthologs
AT4G04500	Cysteine-rich receptor-like protein kinase 37;CRK37;PTN000702494;orthologs
AT4G23050	PAS domain-containing protein tyrosine kinase family protein;At4g23050;PTN000585136;orthologs
AT5G12480	Calcium-dependent protein kinase 7;CPK7;PTN000681786;orthologs
AT4G00330	Calmodulin-binding receptor-like cytoplasmic kinase 2;CRCK2;PTN000702791;orthologs
AT4G08850	MDIS1-interacting receptor like kinase 2;MIK2;PTN001563772;orthologs
AT2G31880	Leucine-rich repeat receptor-like serine/threonine/tyrosine-protein kinase SOBIR1;SOBIR1;PTN002555561;orthologs
AT1G10210	Mitogen-activated protein kinase 1;MPK1;PTN000622850;orthologs
AT4G23160	Cysteine-rich receptor-like protein kinase 8;CRK8;PTN001564000;orthologs
AT1G01560	Mitogen-activated protein kinase 11;MPK11;PTN000622859;orthologs
AT5G57035	E3 ubiquitin ligase;At5g57035;PTN000703375;orthologs
AT3G09010	Protein kinase superfamily protein;At3g09010;PTN000702016;orthologs
AT3G14840	Probable leucine-rich repeat receptor-like serine/threonine-protein kinase At3g14840;LRR-RLK;PTN001563587;orthologs
AT4G11900	G-type lectin S-receptor-like serine/threonine-protein kinase At4g11900;At4g11900;PTN001232064;orthologs
AT1G61430	G-type lectin S-receptor-like serine/threonine-protein kinase At1g61430;At1g61430;PTN001563990;orthologs
AT1G56120	Non-specific serine/threonine protein kinase;At1g56120;PTN000701796;orthologs
AT4G21380	Receptor-like serine/threonine-protein kinase SD1-8;SD18;PTN000702551;orthologs
AT4G23150	Cysteine-rich receptor-like protein kinase 7;CRK7;PTN000702475;orthologs
AT4G25390	Receptor-like serine/threonine-protein kinase At4g25390;At4g25390;PTN000703361;orthologs
AT4G04710	Calcium-dependent protein kinase 22;CPK22;PTN002806026;orthologs
AT4G23140	Cysteine-rich receptor-like protein kinase 6;CRK6;PTN000702482;orthologs
AT2G13790	Somatic embryogenesis receptor kinase 4;SERK4;PTN000702380;orthologs
AT3G47090	Leucine-rich repeat protein kinase family protein;F13I12.140;PTN000702113;orthologs
AT4G08470	Mitogen-activated protein kinase kinase kinase 3;MEKK3;PTN000686275;orthologs
AT1G17250	Receptor-like protein 3;RLP3;PTN001232387;orthologs
AT1G65250	Probable inactive receptor-like protein kinase At1g65250;At1g65250;PTN000702314;orthologs

## Sheet: Sheet8
A list of TIR-NBS-LRR genes
Gene Locus	W-box
AT1G17600
AT2G16870
AT4G14370	Yes
AT4G36150
AT5G41550	Yes
AT5G41740	Yes
AT5G41750
AT5G45000	Yes
AT3G04220
AT3G44400
AT5G46260	Yes

## Sheet: Sheet9
A list of UDP-glycosyltransferase genes.
Gene Locus	Gene Name
AT1G05680	UDP-glycosyltransferase 74E2;UGT74E2;PTN000231152;orthologs
AT1G22400	UDP-glycosyltransferase 85A1;UGT85A1;PTN000231435;orthologs
AT2G30140	UDP-glycosyltransferase 87A2;UGT87A2;PTN000231166;orthologs
AT3G11340	UDP-glycosyltransferase 76B1;UGT76B1;PTN000231375;orthologs
AT3G21780	UDP-glycosyltransferase 71B6;UGT71B6;PTN002277486;orthologs
AT3G46690	UDP-glycosyltransferase 76E4;UGT76E4;PTN001377173;orthologs
AT3G53150	UDP-glycosyltransferase 73D1;UGT73D1;PTN000231259;orthologs
AT3G55700	UDP-glycosyltransferase 76F1;UGT76F1;PTN000231380;orthologs
AT4G34135	UDP-glucosyl transferase 73B2;UGT73B2;PTN000231257;orthologs
AT5G59580	UDP-glycosyltransferase 76E1;UGT76E1;PTN000231387;orthologs
