# Supplementary material for: A splicing regulator, SR45, suppresses plant immunity by regulating salicylic acid pathway in Arabidopsis thaliana
Source: Front Plant Sci. 2025 Oct 31;16:1704701. doi: 10.3389/fpls.2025.1704701 (PMC12615492; doi:10.3389/fpls.2025.1704701)
Supplement: Supplementary Table 5 — Significant Isoform switch events. [file Table5.xlsx]

## Sheet: Col.0.Mock-sr45.1.Mock
contrast	iso1	iso2	iso1.mean.ratio	iso2.mean.ratio	Condition1(x=1)	Condition2(x=2)	before.interval	after.interval	x.value	y.value	before.prob	after.prob	before.diff	after.diff	before.pval	after.pval	before.FDR	after.FDR	before.t.points	after.t.points	prob	diff	cor	numeric.coordinates	AGI	Gene Name	PANTHER Family	PANTHER Protein Class
Col.0.Mock-sr45.1.Mock	AT1G02160-AT1G02170.1	AT1G02160-AT1G02170.4	0.36128	0.63872	Col.0.Mock	sr45.1.Mock	[1,1.3066]	(1.3066,2]	1.30657	1.23225	1	1	1.08141	-2.44606	0.0105446	0.0245152	0.0210892	0.0245152	1	1	1	3.52747	-0.290905	NA	AT1G02160	Cox19 family protein (CHCH motif);At1g02160;PTN008734393;orthologs	COX19 FAMILY PROTEIN (CHCH MOTIF) (PTHR48150:SF1)	chaperone(PC00072)
																									AT1G02170	Metacaspase-1;AMC1;PTN001589522;orthologs	METACASPASE-1 (PTHR48104:SF30)
Col.0.Mock-sr45.1.Mock	AT1G22430.15	AT1G22430.8	0.0203346	0.0379231	Col.0.Mock	sr45.1.Mock	[1,1.7038]	(1.7038,2]	1.70376	1.04975	1	1	-2.41741	1.01756	0.023582	0.0284281	0.0284281	0.0284281	1	1	1	3.43497	-0.41306	NA	AT1G22430	GroES-like zinc-binding dehydrogenase-like 1;At1g22430;PTN000191812;orthologs	ALCOHOL DEHYDROGENASE-LIKE 1-RELATED (PTHR43880:SF28)	dehydrogenase(PC00092)
Col.0.Mock-sr45.1.Mock	AT1G30470.15	AT1G30470.16	0.0529216	0.0135136	Col.0.Mock	sr45.1.Mock	[1,1.8043]	(1.8043,2]	1.80425	0.532761	1	1	2.67866	-0.651954	0.0460805	0.0221356	0.0460805	0.0442713	1	1	1	3.33062	-0.847026	NA	AT1G30470	SIT4 phosphatase-associated family protein;At1g30470;PTN000290785;orthologs	SIT4 PHOSPHATASE-ASSOCIATED FAMILY PROTEIN (PTHR12634:SF37)	phosphatase modulator(PC00184)
Col.0.Mock-sr45.1.Mock	AT1G66980.4	AT1G66980.8	0.0465759	0.0700044	Col.0.Mock	sr45.1.Mock	[1,1.6227]	(1.6227,2]	1.62265	1.49661	1	1	-3.23442	1.96015	0.00916877	0.0497463	0.0183375	0.0497463	1	1	1	5.19457	-0.841273	NA	AT1G66980	Protein SUPPRESSOR OF NPR1-1 CONSTITUTIVE 4;LRK10L-2.6;PTN000703040;orthologs	GLYCEROPHOSPHODIESTER PHOSPHODIESTERASE GDPDL1-RELATED (PTHR43620:SF32)	phosphodiesterase(PC00185)
Col.0.Mock-sr45.1.Mock	AT2G02450.5	AT2G02450.6	0.146525	0.0574388	Col.0.Mock	sr45.1.Mock	[1,1.2416]	(1.2416,2]	1.24163	1.03699	1	1	-1.22012	3.82941	0.0111924	0.0354323	0.0223849	0.0354323	1	1	1	5.04954	-0.50396	NA	AT2G02450	NAC domain-containing protein 35;NAC035;PTN000770652;orthologs	NAC DOMAIN-CONTAINING PROTEIN 35 (PTHR31989:SF127)
Col.0.Mock-sr45.1.Mock	AT2G20850.5	AT2G20850.6	0.251937	0.0809942	Col.0.Mock	sr45.1.Mock	[1,1.2433]	(1.2433,2]	1.24328	0.716078	1	1	-0.946287	2.94348	0.0171605	0.021285	0.021285	0.021285	1	1	1	3.88976	-0.926648	NA	AT2G20850	Protein STRUBBELIG-RECEPTOR FAMILY 1;SRF1;PTN000703227;orthologs	PROTEIN STRUBBELIG-RECEPTOR FAMILY 1-RELATED (PTHR27001:SF773)
Col.0.Mock-sr45.1.Mock	AT2G22980.22	AT2G22980.60	0.0614162	0.154954	Col.0.Mock	sr45.1.Mock	[1,1.94]	(1.94,2]	1.93997	0.364833	1	1	-3.91925	0.250276	0.0479974	0.00430676	0.0479974	0.00861353	1	1	1	4.16953	0.832276	NA	AT2G22980	Serine carboxypeptidase-like 13;SCPL13;PTN002623939;orthologs	SERINE CARBOXYPEPTIDASE-LIKE 11-RELATED (PTHR11802:SF361)	serine protease(PC00203)
Col.0.Mock-sr45.1.Mock	AT2G35630.5	AT2G35630.2	0.219592	0.276573	Col.0.Mock	sr45.1.Mock	[1,1.5759]	(1.5759,2]	1.57592	3.36642	1	1	-5.99495	4.41446	0.00115483	0.0357925	0.00230966	0.0357925	1	1	1	10.4094	-0.820625	NA	AT2G35630	Protein MOR1;MOR1;PTN000288840;orthologs	CYTOSKELETON-ASSOCIATED PROTEIN 5 (PTHR12609:SF0)	non-motor microtubule binding protein(PC00166)
Col.0.Mock-sr45.1.Mock	AT2G36630.25	AT2G36630.29	0.0288526	0.043044	Col.0.Mock	sr45.1.Mock	[1,1.362]	(1.362,2]	1.36204	1.66395	1	1	1.91994	-3.38325	0.0189635	0.0155554	0.0189635	0.0189635	1	1	1	5.30319	-0.30344	NA	AT2G36630	Sulfite exporter TauE/SafE family protein 4;At2g36630;PTN000370200;orthologs	SULFITE EXPORTER TAUE/SAFE FAMILY PROTEIN 4 (PTHR14255:SF5)	ubiquitin-protein ligase(PC00234)
Col.0.Mock-sr45.1.Mock	AT2G40935.2	AT2G40935.6	0.223077	0.315694	Col.0.Mock	sr45.1.Mock	[1,1.5911]	(1.5911,2]	1.59108	1.66835	1	1	-3.88388	2.68693	0.0358881	0.00936294	0.0358881	0.0187259	1	1	1	6.57081	-0.817526	NA	AT2G40935	Protein PLANT CADMIUM RESISTANCE 10;PCR10;PTN004485833;orthologs	PROTEIN PLANT CADMIUM RESISTANCE 10 (PTHR15907:SF177)
Col.0.Mock-sr45.1.Mock	AT2G43010.5	AT2G43010.19	0.0281854	0.0974821	Col.0.Mock	sr45.1.Mock	[1,1.8554]	(1.8554,2]	1.85539	2.07451	1	1	-12.2725	2.07476	0.0394655	0.0409197	0.0409197	0.0409197	1	1	1	14.3473	-0.00640672	NA	AT2G43010	Transcription factor PIF4;PIF4;PTN000286075;orthologs	TRANSCRIPTION FACTOR PIF4 (PTHR45855:SF36)	DNA-binding transcription factor(PC00218)
Col.0.Mock-sr45.1.Mock	AT2G46790.19	AT2G46790.7	0.0268853	0.0627413	Col.0.Mock	sr45.1.Mock	[1,1.3]	(1.3,2]	1.29997	1.45371	1	1	2.07664	-4.84618	0.013382	0.00738101	0.013382	0.013382	1	1	1	6.92282	-0.959542	NA	AT2G46790	Two-component response regulator-like APRR9;APRR9;PTN001567974;orthologs	TWO-COMPONENT RESPONSE REGULATOR-LIKE APRR9 (PTHR43874:SF146)	winged helix/forkhead transcription factor(PC00246)
Col.0.Mock-sr45.1.Mock	AT3G13224.3	AT3G13224.4	0.159024	0.17367	Col.0.Mock	sr45.1.Mock	[1,1.478]	(1.478,2]	1.47799	1.97097	1	1	3.77573	-4.12347	0.0410277	0.0317079	0.0410277	0.0410277	1	1	1	7.8992	-0.866722	NA	AT3G13224	RNA-binding (RRM/RBD/RNP motifs) family protein;At3g13224;PTN000611676;orthologs	RNA-BINDING (RRM/RBD/RNP MOTIFS) FAMILY PROTEIN (PTHR48033:SF6)	RNA metabolism protein(PC00031)
Col.0.Mock-sr45.1.Mock	AT3G14900.1	AT3G14900.2	0.327907	0.672093	Col.0.Mock	sr45.1.Mock	[1,1.2908]	(1.2908,2]	1.29077	2.30444	1	1	2.36984	-5.78038	0.0473073	0.0346932	0.0473073	0.0473073	1	1	1	8.15022	-0.866863	NA	AT3G14900	Uncharacterized protein At3g14900;EMB3120;PTN000303458;orthologs	OS04G0497900 PROTEIN (PTHR37911:SF1)
Col.0.Mock-sr45.1.Mock	AT3G27220.6	AT3G27220.7	0.335851	0.36978	Col.0.Mock	sr45.1.Mock	[1,1.524]	(1.524,2]	1.52404	0.618388	1	1	-1.29925	1.18004	0.0400008	0.0450655	0.0450655	0.0450655	1	1	1	2.47929	-0.846291	NA	AT3G27220	Kelch repeat-containing protein At3g27220;At3g27220;PTN000698661;orthologs	OS04G0487100 PROTEIN (PTHR46773:SF3)
Col.0.Mock-sr45.1.Mock	AT3G28130.13	AT3G28130.3	0.0426659	0.038963	Col.0.Mock	sr45.1.Mock	[1,1.4726]	(1.4726,2]	1.47255	0.969028	1	1	-1.50307	1.67767	0.0376097	0.0251528	0.0376097	0.0376097	1	1	1	3.18073	-0.813614	NA	AT3G28130	WAT1-related protein At3g28130;At3g28130;PTN000774591;orthologs	WAT1-RELATED PROTEIN (PTHR31218:SF223)
Col.0.Mock-sr45.1.Mock	AT3G51710.1	AT3G51710.2	0.633575	0.366425	Col.0.Mock	sr45.1.Mock	[1,1.6336]	(1.6336,2]	1.63358	0.5746	1	1	1.56812	-0.906916	0.0169964	0.0120741	0.0169964	0.0169964	1	1	1	2.47504	-0.943911	NA	AT3G51710	D-mannose binding lectin protein with Apple-like carbohydrate-binding domain-containing protein;T18N14.90;PTN001286486;orthologs	D-MANNOSE BINDING LECTIN PROTEIN WITH APPLE-LIKE CARBOHYDRATE-BINDING DOMAIN-CONTAINING PROTEIN (PTHR32444:SF6)
Col.0.Mock-sr45.1.Mock	AT3G52490.2	AT3G52490.3	0.63665	0.36335	Col.0.Mock	sr45.1.Mock	[1,1.64]	(1.64,2]	1.63999	0.523116	1	1	1.40531	-0.790504	0.00753436	0.036362	0.0150687	0.036362	1	1	1	2.19581	-0.899154	NA	AT3G52490	Protein SMAX1-LIKE 3;SMXL3;PTN000181337;orthologs	PROTEIN SMAX1-LIKE 3 (PTHR43572:SF31)	chaperone(PC00072)
Col.0.Mock-sr45.1.Mock	AT3G53270.12	AT3G53270.3	0.183462	0.174107	Col.0.Mock	sr45.1.Mock	[1,1.4795]	(1.4795,2]	1.47954	3.69813	1	1	-4.60928	5.00252	0.0152008	0.0448477	0.0304016	0.0448477	1	1	1	9.6118	-0.344353	NA	AT3G53270	Small nuclear RNA activating complex (SNAPc), subunit SNAP43 protein;At3g53270;PTN000388348;orthologs	SNRNA-ACTIVATING PROTEIN COMPLEX SUBUNIT 1 (PTHR15131:SF3)
Col.0.Mock-sr45.1.Mock	AT4G09620.3	AT4G09620.6	0.058295	0.063295	Col.0.Mock	sr45.1.Mock	[1,1.5206]	(1.5206,2]	1.52056	4.68719	1	1	-9.77641	9.00411	0.04301	0.0149753	0.04301	0.0299506	1	1	1	18.7805	-0.892164	NA	AT4G09620	Mitochondrial transcription termination factor family protein;At4g09620;PTN001405536;orthologs	MITOCHONDRIAL TRANSCRIPTION TERMINATION FACTOR FAMILY PROTEIN (PTHR13068:SF192)
Col.0.Mock-sr45.1.Mock	AT4G09970.2	AT4G09970.6	0.263948	0.0838776	Col.0.Mock	sr45.1.Mock	[1,1.7834]	(1.7834,2]	1.7834	0.880945	1	1	3.83502	-1.06033	0.0280027	0.0186521	0.0280027	0.0280027	1	1	1	4.89536	-0.729505	NA	AT4G09970	At4g09970;At4g09970;;orthologs
Col.0.Mock-sr45.1.Mock	AT4G12400.4	AT4G12400.6	0.763909	0.109977	Col.0.Mock	sr45.1.Mock	[1,1.1183]	(1.1183,2]	1.11829	1.02583	1	1	-1.07187	7.98983	0.00239583	0.0275123	0.00479166	0.0275123	1	1	1	9.0617	-0.941707	NA	AT4G12400	Hsp70-Hsp90 organizing protein 3;HOP3;PTN000529180;orthologs	HSP70-HSP90 ORGANIZING PROTEIN 3 (PTHR22904:SF533)
Col.0.Mock-sr45.1.Mock	AT4G19985.14	AT4G19985.4	0.124965	0.068397	Col.0.Mock	sr45.1.Mock	[1,1.6463]	(1.6463,2]	1.64627	2.19298	1	1	6.19967	-3.39326	0.0421039	0.00722195	0.0421039	0.0144439	1	1	1	9.59293	-0.907542	NA	AT4G19985	Glucosamine 6-phosphate N-acetyltransferase;At4g19985;PTN002666795;orthologs	SI:DKEYP-50B9.1 (PTHR13355:SF15)	acetyltransferase(PC00038)
Col.0.Mock-sr45.1.Mock	AT4G38510.40	AT4G38510.41	0.355235	0.363086	Col.0.Mock	sr45.1.Mock	[1,1.5185]	(1.5185,2]	1.51851	21.5992	1	1	-13.2709	12.3234	0.000309749	0.0403999	0.000619499	0.0403999	1	1	1	25.5944	-0.835145	NA	AT4G38510	V-type proton ATPase subunit B2;VHA-B2;PTN000389792;orthologs	V-TYPE PROTON ATPASE SUBUNIT B2 (PTHR43389:SF27)	ATP synthase(PC00002)
Col.0.Mock-sr45.1.Mock	AT5G05140.7	AT5G05140.8	0.162291	0.326319	Col.0.Mock	sr45.1.Mock	[1,1.3046]	(1.3046,2]	1.30461	2.73843	1	1	3.10237	-7.08247	0.00566476	0.0124155	0.0113295	0.0124155	1	1	1	10.1848	-0.788097	NA	AT5G05140	Probable mediator of RNA polymerase II transcription subunit 26b;MED26B;PTN000388939;orthologs	MEDIATOR OF RNA POLYMERASE II TRANSCRIPTION SUBUNIT 26B-RELATED (PTHR46554:SF7)	general transcription factor(PC00259)
Col.0.Mock-sr45.1.Mock	AT5G15570.2	AT5G15570.4	0.393395	0.405717	Col.0.Mock	sr45.1.Mock	[1,1.4914]	(1.4914,2]	1.49143	2.54538	1	1	4.49538	-4.65214	0.0460378	0.00401357	0.0460378	0.00802714	1	1	1	9.14751	-0.935562	NA	AT5G15570	Bromodomain transcription factor;At5g15570;PTN000592569;orthologs	BROMODOMAIN TRANSCRIPTION FACTOR (PTHR46338:SF10)
Col.0.Mock-sr45.1.Mock	AT5G27950.14	AT5G27950.19	0.0146086	0.0861409	Col.0.Mock	sr45.1.Mock	[1,1.0705]	(1.0705,2]	1.07047	0.255566	1	1	0.206859	-2.72877	0.0372894	0.0318842	0.0372894	0.0372894	1	1	1	2.93563	0.389096	NA	AT5G27950	Kinesin-like protein KIN-14U;KIN14U;PTN000649042;orthologs	KINESIN-LIKE PROTEIN KIF17 (PTHR24115:SF576)	microtubule binding motor protein(PC00156)
Col.0.Mock-sr45.1.Mock	AT5G39980.1	AT5G39980.2	0.578746	0.421254	Col.0.Mock	sr45.1.Mock	[1,1.5787]	(1.5787,2]	1.57875	1.03533	1	1	2.45774	-1.78892	0.0113449	0.0336775	0.0226898	0.0336775	1	1	1	4.24666	-0.914953	NA	AT5G39980	Pentatricopeptide repeat-containing protein At5g39980, chloroplastic;At5g39980;PTN000612770;orthologs	PPR CONTAINING PLANT-LIKE PROTEIN (PTHR47938:SF22)	chaperone(PC00072)
Col.0.Mock-sr45.1.Mock	AT5G52040.16	AT5G52040.6	0.0394311	0.0530548	Col.0.Mock	sr45.1.Mock	[1,1.3942]	(1.3942,2]	1.39425	2.13838	1	1	2.59613	-3.98892	0.0122314	0.0453597	0.0244628	0.0453597	1	1	1	6.58505	-0.862346	NA	AT5G52040	Serine/arginine-rich splicing factor RS41;RS41;PTN002365182;orthologs	RRM DOMAIN-CONTAINING PROTEIN (PTHR23147:SF270)	RNA splicing factor(PC00148)
Col.0.Mock-sr45.1.Mock	AT5G59740.1	AT5G59740.2	0.404754	0.595246	Col.0.Mock	sr45.1.Mock	[1,1.5952]	(1.5952,2]	1.59525	0.524268	1	1	-1.29528	0.880757	0.0140967	0.0148635	0.0148635	0.0148635	1	1	1	2.17603	-0.944106	NA	AT5G59740	UDP-galactose/UDP-glucose transporter 5B;UTR5B;PTN000081398;orthologs	UDP-GALACTOSE/UDP-GLUCOSE TRANSPORTER 5B (PTHR10778:SF52)	secondary carrier transporter(PC00258)
Col.0.Mock-sr45.1.Mock	AT5G66420.18	AT5G66420.14	0.0582502	0.0775462	Col.0.Mock	sr45.1.Mock	[1,1.429]	(1.429,2]	1.42895	0.801501	1	1	1.40356	-1.86851	0.0294201	0.0340429	0.0340429	0.0340429	1	1	1	3.27207	-0.882438	NA	AT5G66420	AT5G66420 protein;At5g66420;PTN000784494;orthologs	UPF0261 DOMAIN PROTEIN (AFU_ORTHOLOGUE AFUA_1G10120) (PTHR31862:SF1)

## Sheet: Col.0.DG3-sr45.1.DG3
contrast	iso1	iso2	iso1.mean.ratio	iso2.mean.ratio	Condition1(x=1)	Condition2(x=2)	before.interval	after.interval	x.value	y.value	before.prob	after.prob	before.diff	after.diff	before.pval	after.pval	before.FDR	after.FDR	before.t.points	after.t.points	prob	diff	cor	numeric.coordinates	AGI	Gene Name	PANTHER Family	PANTHER Protein Class
Col.0.DG3-sr45.1.DG3	AT1G11350.10	AT1G11350.2	0.366012	0.443736	Col.0.DG3	sr45.1.DG3	[1,1.5594]	(1.5594,2]	1.55944	4.7103	1	1	-8.61292	6.78263	0.0251115	0.0298541	0.0298541	0.0298541	1	1	1	15.3956	-0.915682	NA	AT1G11350	G-type lectin S-receptor-like serine/threonine-protein kinase SD1-13;SD113;PTN000702224;orthologs	G-TYPE LECTIN S-RECEPTOR-LIKE SERINE/THREONINE-PROTEIN KINASE SD1-13 (PTHR27002:SF181)	transmembrane signal receptor(PC00197)
Col.0.DG3-sr45.1.DG3	AT1G31770.4	AT1G31770.3	0.328926	0.514767	Col.0.DG3	sr45.1.DG3	[1,1.3899]	(1.3899,2]	1.38986	0.622549	1	1	1.02034	-1.59683	0.0180841	0.00184042	0.0180841	0.00368084	1	1	1	2.61718	-0.961237	NA	AT1G31770	ABC transporter G family member 14;ABCG14;PTN000443637;orthologs	ABC TRANSPORTER G FAMILY MEMBER 14 (PTHR48041:SF111)	ATP-binding cassette (ABC) transporter(PC00003)
Col.0.DG3-sr45.1.DG3	AT1G33770.1	AT1G33770.2	0.522166	0.477834	Col.0.DG3	sr45.1.DG3	[1,1.5222]	(1.5222,2]	1.52217	1.25222	1	1	2.62062	-2.39813	0.00816472	0.0286207	0.0163294	0.0286207	1	1	1	5.01875	-0.929837	NA	AT1G33770	Protein kinase superfamily protein;At1g33770;PTN000623598;orthologs	PROTEIN KINASE SUPERFAMILY PROTEIN (PTHR24056:SF416)	non-receptor serine/threonine protein kinase(PC00167)
Col.0.DG3-sr45.1.DG3	AT1G65540.3	AT1G65540.5	0.304923	0.292703	Col.0.DG3	sr45.1.DG3	[1,1.4849]	(1.4849,2]	1.4849	11.0751	1	1	-14.4158	15.3139	7.08919e-05	0.00206804	0.000141784	0.00206804	1	1	1	29.7297	-0.972216	NA	AT1G65540	Leucine zipper-EF-hand-containing transmembrane protein 1;LETM2;PTN000361087;orthologs	MITOCHONDRIAL PROTON/CALCIUM EXCHANGER PROTEIN (PTHR14009:SF1)	secondary carrier transporter(PC00258)
Col.0.DG3-sr45.1.DG3	AT1G65540.1	AT1G65540.3	0.371689	0.304923	Col.0.DG3	sr45.1.DG3	[1,1.5985]	(1.5985,2]	1.59849	12.0441	1	1	14.9069	-10.0004	0.0237017	0.0352928	0.0352928	0.0352928	1	1	1	24.9073	-0.983337	NA	AT1G65540	Leucine zipper-EF-hand-containing transmembrane protein 1;LETM2;PTN000361087;orthologs	MITOCHONDRIAL PROTON/CALCIUM EXCHANGER PROTEIN (PTHR14009:SF1)	secondary carrier transporter(PC00258)
Col.0.DG3-sr45.1.DG3	AT1G66880.27	AT1G66880.9	0.0624619	0.0638573	Col.0.DG3	sr45.1.DG3	[1,1.5087]	(1.5087,2]	1.50874	5.91224	1	1	-7.65803	7.39504	0.0403289	0.0153719	0.0403289	0.0307438	1	1	1	15.0531	-0.774539	NA	AT1G66880
Col.0.DG3-sr45.1.DG3	AT1G66880.23	AT1G66880.9	0.0166314	0.0638573	Col.0.DG3	sr45.1.DG3	[1,1.8315]	(1.8315,2]	1.83152	2.02759	1	1	-11.1619	2.26156	0.0337464	0.0477652	0.0477652	0.0477652	1	1	1	13.4234	-0.692168	NA	AT1G66880
Col.0.DG3-sr45.1.DG3	AT1G69890.3	AT1G69890.4	0.0412545	0.045814	Col.0.DG3	sr45.1.DG3	[1,1.5262]	(1.5262,2]	1.52618	3.7548	1	1	-7.9246	7.13592	6.66839e-05	0.0232336	0.000133368	0.0232336	1	1	1	15.0605	-0.954953	NA	AT1G69890	Actin cross-linking protein (DUF569);At1g69890;PTN000773450;orthologs	ACTIN CROSS-LINKING PROTEIN (DUF569) (PTHR31205:SF37)
Col.0.DG3-sr45.1.DG3	AT2G17220.22	AT2G17220.24	0.379429	0.32014	Col.0.DG3	sr45.1.DG3	[1,1.3856]	(1.3856,2]	1.38564	18.2003	1	1	-10.1678	16.1979	0.0495066	0.0224742	0.0495066	0.0449484	1	1	1	26.3657	-0.613436	NA	AT2G17220	Probable serine/threonine-protein kinase PIX13;PIX13;PTN000701569;orthologs	SERINE/THREONINE-PROTEIN KINASE PIX13-RELATED (PTHR45621:SF40)
Col.0.DG3-sr45.1.DG3	AT2G31865.13	AT2G31865.6	0.0394087	0.0550877	Col.0.DG3	sr45.1.DG3	[1,1.417]	(1.417,2]	1.41704	2.34238	1	1	4.01808	-5.6167	0.036645	0.0447232	0.0447232	0.0447232	1	1	1	9.63477	-0.852364	NA	AT2G31865	Probable poly(ADP-ribose) glycohydrolase 2;PARG2;PTN000303340;orthologs	POLY(ADP-RIBOSE) GLYCOHYDROLASE 2-RELATED (PTHR12837:SF7)	glycosidase(PC00110)
Col.0.DG3-sr45.1.DG3	AT2G36810.4	AT2G36810.8	0.0373202	0.338174	Col.0.DG3	sr45.1.DG3	[1,1.9245]	(1.9245,2]	1.92455	0.567778	1	1	-7.28937	0.594892	0.0121711	0.0307309	0.0243422	0.0307309	1	1	1	7.88426	-0.571449	NA	AT2G36810	Protein SHOOT GRAVITROPISM 6;SGR6;PTN001137074;orthologs	MAESTRO HEAT-LIKE REPEAT FAMILY MEMBER 1 (PTHR23120:SF0)
Col.0.DG3-sr45.1.DG3	AT2G40935.3	AT2G40935.7	0.182262	0.210487	Col.0.DG3	sr45.1.DG3	[1,1.4613]	(1.4613,2]	1.46132	1.6914	1	1	2.93156	-3.42321	0.0432729	0.0455952	0.0455952	0.0455952	1	1	1	6.35478	-0.718694	NA	AT2G40935	Protein PLANT CADMIUM RESISTANCE 10;PCR10;PTN004485833;orthologs	PROTEIN PLANT CADMIUM RESISTANCE 10 (PTHR15907:SF177)
Col.0.DG3-sr45.1.DG3	AT2G47640.1	AT2G47640.6	0.188308	0.105139	Col.0.DG3	sr45.1.DG3	[1,1.6417]	(1.6417,2]	1.64171	8.76158	1	1	24.4539	-13.6535	0.00497072	0.0203134	0.00994144	0.0203134	1	1	1	38.1073	-0.951084	NA	AT2G47640	Small nuclear ribonucleoprotein Sm D2;At2g47640;PTN001765019;orthologs	SMALL NUCLEAR RIBONUCLEOPROTEIN SM D2 (PTHR12777:SF0)	RNA processing factor(PC00147)
Col.0.DG3-sr45.1.DG3	AT3G56040.21	AT3G56040.13	0.0790237	0.0278151	Col.0.DG3	sr45.1.DG3	[1,1.2163]	(1.2163,2]	1.2163	0.852482	1	1	-0.973589	3.5276	0.0147716	0.0299706	0.0295431	0.0299706	1	1	1	4.50119	-0.561889	NA	AT3G56040	UTP--glucose-1-phosphate uridylyltransferase 3, chloroplastic;UGP3;PTN000942892;orthologs	UTP--GLUCOSE-1-PHOSPHATE URIDYLYLTRANSFERASE 3, CHLOROPLASTIC (PTHR11952:SF14)
Col.0.DG3-sr45.1.DG3	AT3G61010.32	AT3G61010.24	0.123234	0.181881	Col.0.DG3	sr45.1.DG3	[1,1.6162]	(1.6162,2]	1.6162	3.4448	1	1	-7.67376	4.77963	0.0285848	0.0216895	0.0285848	0.0285848	1	1	1	12.4534	-0.633307	NA	AT3G61010	Mannosyl-glycoprotein endo-beta-N-acetylglucosaminidase;At3g61000;PTN000893161;orthologs	FERRITIN (PTHR11431:SF75)	storage protein(PC00210)
Col.0.DG3-sr45.1.DG3	AT4G14220.18	AT4G14220.14	0.0733344	0.0732559	Col.0.DG3	sr45.1.DG3	[1,1.4996]	(1.4996,2]	1.49957	3.41454	1	1	-4.24978	4.25709	0.0130988	0.0293827	0.0261975	0.0293827	1	1	1	8.50688	-0.554035	NA	AT4G14220	E3 ubiquitin-protein ligase RHF1A;RHF1A;PTN000510590;orthologs	E3 UBIQUITIN-PROTEIN LIGASE RHF1A (PTHR46463:SF16)
Col.0.DG3-sr45.1.DG3	AT4G17180.1	AT4G17180.2	0.48253	0.51747	Col.0.DG3	sr45.1.DG3	[1,1.4825]	(1.4825,2]	1.48253	0.664391	1	1	1.28392	-1.37689	0.00388568	0.00543653	0.00543653	0.00543653	1	1	1	2.66081	-0.981572	NA	AT4G17180	Glucan endo-1,3-beta-D-glucosidase;At4g17180;PTN000796420;orthologs	GLUCAN ENDO-1,3-BETA-D-GLUCOSIDASE (PTHR32227:SF11)	glucosidase(PC00108)
Col.0.DG3-sr45.1.DG3	AT4G21534.7	AT4G21534.5	0.0462245	0.0819292	Col.0.DG3	sr45.1.DG3	[1,1.343]	(1.343,2]	1.34299	0.84419	1	1	1.13271	-2.1698	0.0264228	0.00271152	0.0264228	0.00542303	1	1	1	3.30251	-0.977512	NA	AT4G21534	Sphingosine kinase 2;SPHK2;PTN004354134;orthologs	SPHINGOSINE KINASE 1-RELATED (PTHR12358:SF109)	kinase(PC00137)
Col.0.DG3-sr45.1.DG3	AT4G36945.2	AT4G36945.6	0.282983	0.546358	Col.0.DG3	sr45.1.DG3	[1,1.1787]	(1.1787,2]	1.17873	6.55718	1	1	2.21457	-10.1761	0.0214009	0.0155341	0.0214009	0.0214009	1	1	1	12.3907	-0.647148	NA	AT4G36945	PLC-like phosphodiesterases superfamily protein;At4g36945;PTN001267103;orthologs	PLC-LIKE PHOSPHODIESTERASES SUPERFAMILY PROTEIN (PTHR13593:SF89)
Col.0.DG3-sr45.1.DG3	AT5G07630.1	AT5G07630.6	0.150387	0.076043	Col.0.DG3	sr45.1.DG3	[1,1.7991]	(1.7991,2]	1.79908	1.10476	1	1	2.26109	-0.568518	0.0411582	0.00767257	0.0411582	0.0153451	1	1	1	2.82961	0.170858	NA	AT5G07630	Protein RFT1 homolog;MBK20.7;PTN000992425;orthologs	PROTEIN RFT1 HOMOLOG (PTHR13117:SF5)
Col.0.DG3-sr45.1.DG3	AT5G07630.1	AT5G07630.2	0.150387	0.324306	Col.0.DG3	sr45.1.DG3	[1,1.2423]	(1.2423,2]	1.24228	2.23509	1	1	1.86113	-5.82067	0.0109277	0.0484488	0.0218553	0.0484488	1	1	1	7.68179	-0.611917	NA	AT5G07630	Protein RFT1 homolog;MBK20.7;PTN000992425;orthologs	PROTEIN RFT1 HOMOLOG (PTHR13117:SF5)
Col.0.DG3-sr45.1.DG3	AT5G15280.1	AT5G15280.2	0.489058	0.510942	Col.0.DG3	sr45.1.DG3	[1,1.5112]	(1.5112,2]	1.51123	1.34304	1	1	-2.67497	2.55742	0.0379926	0.00676245	0.0379926	0.0135249	1	1	1	5.2324	-0.921454	NA	AT5G15280	Pentatricopeptide repeat-containing protein At5g15280, mitochondrial;At5g15280;PTN000613001;orthologs	SUBFAMILY NOT NAMED (PTHR47942:SF62)
Col.0.DG3-sr45.1.DG3	AT5G15570.2	AT5G15570.4	0.427113	0.430178	Col.0.DG3	sr45.1.DG3	[1,1.4982]	(1.4982,2]	1.49821	2.63393	1	1	5.24909	-5.28676	0.0192192	0.00607811	0.0192192	0.0121562	1	1	1	10.5359	-0.951032	NA	AT5G15570	Bromodomain transcription factor;At5g15570;PTN000592569;orthologs	BROMODOMAIN TRANSCRIPTION FACTOR (PTHR46338:SF10)
Col.0.DG3-sr45.1.DG3	AT5G15680.3	AT5G15680.4	0.411571	0.472315	Col.0.DG3	sr45.1.DG3	[1,1.5387]	(1.5387,2]	1.53875	3.17317	1	1	-6.04364	5.17435	0.0282385	0.0196928	0.0282385	0.0282385	1	1	1	11.218	-0.924013	NA	AT5G15680	ARM repeat superfamily protein;At5g15680;PTN000265676;orthologs	PROTEIN FURRY (PTHR12295:SF30)	scaffold/adaptor protein(PC00226)
Col.0.DG3-sr45.1.DG3	AT5G43270.1	AT5G43270.10	0.284535	0.117321	Col.0.DG3	sr45.1.DG3	[1,1.2919]	(1.2919,2]	1.29195	1.36503	1	1	-1.92787	4.6756	0.0287673	0.0270325	0.0287673	0.0287673	1	1	1	6.60346	-0.895697	NA	AT5G43270	Squamosa promoter-binding-like protein 2;SPL2;PTN001261852;orthologs	SQUAMOSA PROMOTER-BINDING-LIKE PROTEIN 2 (PTHR31251:SF74)
Col.0.DG3-sr45.1.DG3	AT5G49510.7	AT5G49510.8	0.0817656	0.097827	Col.0.DG3	sr45.1.DG3	[1,1.5552]	(1.5552,2]	1.55522	3.39768	1	1	-6.27546	5.02717	0.0210227	0.0155956	0.0210227	0.0210227	1	1	1	11.3026	-0.718469	NA	AT5G49510	Probable prefoldin subunit 3;At5g49510;PTN000274639;orthologs	PREFOLDIN SUBUNIT 3 (PTHR12409:SF0)	chaperone(PC00072)
Col.0.DG3-sr45.1.DG3	AT5G49510.2	AT5G49510.8	0.118527	0.097827	Col.0.DG3	sr45.1.DG3	[1,1.4513]	(1.4513,2]	1.45132	4.15752	1	1	-7.45816	9.06698	0.0173111	0.00604031	0.0173111	0.0120806	1	1	1	16.5251	-0.94163	NA	AT5G49510	Probable prefoldin subunit 3;At5g49510;PTN000274639;orthologs	PREFOLDIN SUBUNIT 3 (PTHR12409:SF0)	chaperone(PC00072)
Col.0.DG3-sr45.1.DG3	AT5G63370.21	AT5G63370.25	0.0529134	0.194425	Col.0.DG3	sr45.1.DG3	[1,1.8403]	(1.8403,2]	1.84028	2.84286	1	1	-15.9954	3.04039	0.0120662	0.0230167	0.0230167	0.0230167	1	1	1	19.0358	-0.103474	NA	AT5G63370	Cyclin-dependent kinase G1;CDKG1;PTN000623452;orthologs	CYCLIN-DEPENDENT KINASE G1 (PTHR24056:SF415)	non-receptor serine/threonine protein kinase(PC00167)

## Sheet: sr45.1.DG3-sr45.1.Mock
contrast	iso1	iso2	iso1.mean.ratio	iso2.mean.ratio	Condition1(x=1)	Condition2(x=2)	before.interval	after.interval	x.value	y.value	before.prob	after.prob	before.diff	after.diff	before.pval	after.pval	before.FDR	after.FDR	before.t.points	after.t.points	prob	diff	cor	numeric.coordinates	AGI	Gene Name	PANTHER Family	PANTHER Protein Class
sr45.1.DG3-sr45.1.Mock	AT1G03935-AT1G04217-AT1G04223-AT1G04227.2	AT1G03935-AT1G04217-AT1G04223-AT1G04227.3	0.3699	0.31124	sr45.1.DG3	sr45.1.Mock	[1,1.4254]	(1.4254,2]	1.42545	3.12418	1	1	-3.32278	4.48728	0.00091953	0.00975252	0.00183906	0.00975252	1	1	1	7.81006	-0.512998	NA	AT1G03935
																									AT1G04217
																									AT1G04223
																									AT1G04227
sr45.1.DG3-sr45.1.Mock	AT1G27370.1	AT1G27370.6	0.105634	0.391261	sr45.1.DG3	sr45.1.Mock	[1,1.1138]	(1.1138,2]	1.11378	0.538235	1	1	0.508672	-3.96203	0.0235738	0.0441151	0.0441151	0.0441151	1	1	1	4.4707	0.705868	NA	AT1G27370	Squamosa promoter-binding-like protein 10;SPL10;PTN001261855;orthologs	SQUAMOSA PROMOTER-BINDING-LIKE PROTEIN 10 (PTHR31251:SF95)
sr45.1.DG3-sr45.1.Mock	AT1G49520-AT1G49530.6	AT1G49520-AT1G49530.3	0.438161	0.561839	sr45.1.DG3	sr45.1.Mock	[1,1.5786]	(1.5786,2]	1.57861	0.606104	1	1	-1.1653	0.84868	0.048642	0.035593	0.048642	0.048642	1	1	1	2.01398	-0.760544	NA	AT1G49520	At1g49520;At1g49520;PTN000354054;orthologs	LD45195P (PTHR13844:SF53)	chromatin/chromatin-binding, or -regulatory protein(PC00077)
																									AT1G49530	Geranylgeranyl pyrophosphate synthase 6, mitochondrial;GGPP6;PTN001380711;orthologs	GERANYLGERANYL PYROPHOSPHATE SYNTHASE 6, MITOCHONDRIAL (PTHR43281:SF22)	acyltransferase(PC00042)
sr45.1.DG3-sr45.1.Mock	AT1G56220.3	AT1G56220.5	0.30791	0.2214	sr45.1.DG3	sr45.1.Mock	[1,1.7575]	(1.7575,2]	1.75752	65.7814	1	1	79.5861	-25.4747	0.0004377	0.012033	0.0008754	0.012033	1	1	1	105.061	0.921166	NA	AT1G56220	Dormancy-associated protein homolog 3;At1g56220;PTN002129730;orthologs	DORMANCY-ASSOCIATED PROTEIN HOMOLOG 3 (PTHR33565:SF1)
sr45.1.DG3-sr45.1.Mock	AT1G60260.80	AT1G60260.129	0.0962038	0.0136907	sr45.1.DG3	sr45.1.Mock	[1,1.8855]	(1.8855,2]	1.88549	0.637622	1	1	5.48522	-0.709333	0.0129375	0.00301957	0.0129375	0.00603914	1	1	1	6.19455	-0.910144	NA	AT1G60260	Putative beta-glucosidase 5;BGLU5;PTN000820132;orthologs	BETA-GLUCOSIDASE 1-RELATED (PTHR10353:SF150)	glycosidase(PC00110)
sr45.1.DG3-sr45.1.Mock	AT1G61255.1	AT1G61255.2	0.760392	0.239608	sr45.1.DG3	sr45.1.Mock	[1,1.7735]	(1.7735,2]	1.77345	1.14579	1	1	4.55352	-1.33373	0.0073421	0.0204848	0.0146842	0.0204848	1	1	1	5.88726	-0.915891	NA	AT1G61255	At1g61255;F11P17.3;PTN002164765;orthologs	EXPRESSED PROTEIN (PTHR34789:SF1)
sr45.1.DG3-sr45.1.Mock	AT1G63880.18	AT1G63880.2	0.0803673	0.0993362	sr45.1.DG3	sr45.1.Mock	[1,1.5587]	(1.5587,2]	1.55873	3.81622	1	1	-7.76696	6.13421	0.00761683	0.00172283	0.00761683	0.00344566	1	1	1	13.9012	-0.934733	NA	AT1G63880	Disease resistance protein RML1B;RLM1B;PTN000111040;orthologs	DISEASE RESISTANCE PROTEIN (TIR-NBS-LRR CLASS) FAMILY-RELATED (PTHR11017:SF418)
sr45.1.DG3-sr45.1.Mock	AT1G73990.6	AT1G73990.12	0.0528435	0.0559178	sr45.1.DG3	sr45.1.Mock	[1,1.4455]	(1.4455,2]	1.44551	1.89869	1	1	0.818766	-1.01904	0.0359349	0.0336354	0.0359349	0.0359349	1	1	1	1.8378	0.898739	NA	AT1G73990	Serine protease SPPA, chloroplastic;SPPA;PTN002113122;orthologs	SERINE PROTEASE SPPA, CHLOROPLASTIC (PTHR33209:SF1)	serine protease(PC00203)
sr45.1.DG3-sr45.1.Mock	AT1G75180.18	AT1G75180.7	0.0760326	0.460238	sr45.1.DG3	sr45.1.Mock	[1,1.1165]	(1.1165,2]	1.1165	3.76406	1	1	3.65669	-27.7299	0.0179702	0.0276317	0.0276317	0.0276317	1	1	1	31.3866	-0.781255	NA	AT1G75180	AT1G75180 protein;At1g75180;PTN000107785;orthologs	SUBFAMILY NOT NAMED (PTHR42938:SF24)	dehydrogenase(PC00092)
sr45.1.DG3-sr45.1.Mock	AT1G78070.2	AT1G78070.39	0.0676841	0.0917193	sr45.1.DG3	sr45.1.Mock	[1,1.3907]	(1.3907,2]	1.39074	3.32429	1	1	3.76163	-5.86537	0.0472418	0.0495143	0.0495143	0.0495143	1	1	1	9.62701	-0.580591	NA	AT1G78070	At1g78070/F28K19_28;At1g78070;PTN002337544;orthologs	WD REPEAT PROTEIN (AFU_ORTHOLOGUE AFUA_8G05640) (PTHR43991:SF12)
sr45.1.DG3-sr45.1.Mock	AT2G22980.22	AT2G22980.60	0.0272723	0.152007	sr45.1.DG3	sr45.1.Mock	[1,1.9336]	(1.9336,2]	1.93355	0.264464	1	1	-3.51618	0.250276	0.047545	0.00430676	0.047545	0.00861353	1	1	1	3.76645	0.887678	NA	AT2G22980	Serine carboxypeptidase-like 13;SCPL13;PTN002623939;orthologs	SERINE CARBOXYPEPTIDASE-LIKE 11-RELATED (PTHR11802:SF361)	serine protease(PC00203)
sr45.1.DG3-sr45.1.Mock	AT2G23790.3	AT2G23790.4	0.315906	0.371643	sr45.1.DG3	sr45.1.Mock	[1,1.5867]	(1.5867,2]	1.58669	3.20895	1	1	-3.9401	2.77569	0.00959	0.00518905	0.00959	0.00959	1	1	1	6.71579	0.879202	NA	AT2G23790	Calcium uniporter protein 2, mitochondrial;At2g23790;PTN000336079;orthologs	CALCIUM UNIPORTER PROTEIN 2, MITOCHONDRIAL (PTHR13462:SF34)
sr45.1.DG3-sr45.1.Mock	AT2G23790.2	AT2G23790.4	0.1196	0.371643	sr45.1.DG3	sr45.1.Mock	[1,1.7565]	(1.7565,2]	1.75654	1.89027	1	1	-7.76407	2.49858	0.00636036	0.0236339	0.0127207	0.0236339	1	1	1	10.2627	-0.942307	NA	AT2G23790	Calcium uniporter protein 2, mitochondrial;At2g23790;PTN000336079;orthologs	CALCIUM UNIPORTER PROTEIN 2, MITOCHONDRIAL (PTHR13462:SF34)
sr45.1.DG3-sr45.1.Mock	AT2G25190.3	AT2G25190.7	0.0630629	0.267579	sr45.1.DG3	sr45.1.Mock	[1,1.9513]	(1.9513,2]	1.95127	0.636572	1	1	-10.5242	0.539081	0.0285211	0.00941631	0.0285211	0.0188326	1	1	1	11.0633	0.731378	NA	AT2G25190	Expressed protein;At2g25190;PTN000272318;orthologs	EXPRESSED PROTEIN (PTHR12378:SF55)	cysteine protease(PC00081)
sr45.1.DG3-sr45.1.Mock	AT2G46240.1	AT2G46240.2	0.0876994	0.79374	sr45.1.DG3	sr45.1.Mock	[1,1.9113]	(1.9113,2]	1.91125	0.656569	1	1	-7.29094	0.710054	0.00335232	0.017099	0.00670464	0.017099	1	1	1	8.00099	-0.912418	NA	AT2G46240	BAG family molecular chaperone regulator 6;BAG6;PTN002118445;orthologs	BAG FAMILY MOLECULAR CHAPERONE REGULATOR 6 (PTHR33322:SF16)
sr45.1.DG3-sr45.1.Mock	AT3G13810.2	AT3G13810.1	0.166846	0.132371	sr45.1.DG3	sr45.1.Mock	[1,1.4305]	(1.4305,2]	1.43051	4.92173	1	1	-7.31761	9.67982	0.0466198	0.0400976	0.0466198	0.0466198	1	1	1	16.9974	-0.808176	NA	AT3G13810	Protein indeterminate-domain 11;IDD11;PTN002238960;orthologs	PROTEIN INDETERMINATE-DOMAIN 11 (PTHR10593:SF170)	non-receptor serine/threonine protein kinase(PC00167)
sr45.1.DG3-sr45.1.Mock	AT3G14830.5	AT3G14830.9	0.0841064	0.110459	sr45.1.DG3	sr45.1.Mock	[1,1.4116]	(1.4116,2]	1.41156	1.67445	1	1	2.25852	-3.22917	0.0422871	0.0158698	0.0422871	0.0317395	1	1	1	5.4877	-0.531771	NA	AT3G14830	AT3G14830 protein;At3g14830;PTN002158952;orthologs	OS01G0729900 PROTEIN (PTHR34541:SF2)
sr45.1.DG3-sr45.1.Mock	AT3G14990.11	AT3G14990.21	0.0262179	0.0102348	sr45.1.DG3	sr45.1.Mock	[1,1.9411]	(1.9411,2]	1.94114	0.274072	1	1	3.02807	-0.189374	0.031937	0.00813098	0.031937	0.016262	1	1	1	3.21745	0.760036	NA	AT3G14990	Protein DJ-1 homolog A;DJ1A;PTN000111168;orthologs	PROTEIN DJ-1 HOMOLOG A (PTHR48094:SF4)
sr45.1.DG3-sr45.1.Mock	AT3G42806.21	AT3G42806.2	0.0946648	0.0578224	sr45.1.DG3	sr45.1.Mock	[1,1.3373]	(1.3373,2]	1.3373	1.79611	1	1	-2.14821	4.22061	0.0286678	0.0497732	0.0497732	0.0497732	1	1	1	6.36883	-0.501385	NA	AT3G42806
sr45.1.DG3-sr45.1.Mock	AT3G52490.2	AT3G52490.3	0.564744	0.435256	sr45.1.DG3	sr45.1.Mock	[1,1.5667]	(1.5667,2]	1.56665	0.463167	1	1	1.03367	-0.790504	0.0441766	0.036362	0.0441766	0.0441766	1	1	1	1.82418	-0.830442	NA	AT3G52490	Protein SMAX1-LIKE 3;SMXL3;PTN000181337;orthologs	PROTEIN SMAX1-LIKE 3 (PTHR43572:SF31)	chaperone(PC00072)
sr45.1.DG3-sr45.1.Mock	AT3G55770.21	AT3G55770.16	0.0327734	0.0206886	sr45.1.DG3	sr45.1.Mock	[1,1.613]	(1.613,2]	1.61302	2.41885	1	1	6.25063	-3.94578	0.0435218	0.027689	0.0435218	0.0435218	1	1	1	10.1964	-0.869339	NA	AT3G55770	LIM domain-containing protein WLIM2b;WLIM2B;PTN002383373;orthologs	LIM DOMAIN-CONTAINING PROTEIN WLIM2B (PTHR24206:SF94)	actin or actin-binding cytoskeletal protein(PC00041)
sr45.1.DG3-sr45.1.Mock	AT4G09620.3	AT4G09620.6	0.0738258	0.036189	sr45.1.DG3	sr45.1.Mock	[1,1.3289]	(1.3289,2]	1.32895	2.96187	1	1	-4.41376	9.00411	0.00269118	0.0149753	0.00538237	0.0149753	1	1	1	13.4179	-0.965499	NA	AT4G09620	Mitochondrial transcription termination factor family protein;At4g09620;PTN001405536;orthologs	MITOCHONDRIAL TRANSCRIPTION TERMINATION FACTOR FAMILY PROTEIN (PTHR13068:SF192)
sr45.1.DG3-sr45.1.Mock	AT4G23730.15	AT4G23730.20	0.291947	0.211358	sr45.1.DG3	sr45.1.Mock	[1,1.5988]	(1.5988,2]	1.59879	9.3136	1	1	17.974	-12.0434	0.0315638	0.00911256	0.0315638	0.0182251	1	1	1	30.0174	-0.879849	NA	AT4G23730	Glucose-6-phosphate 1-epimerase;At4g23730;PTN002595945;orthologs	GLUCOSE-6-PHOSPHATE 1-EPIMERASE (PTHR11122:SF31)
sr45.1.DG3-sr45.1.Mock	AT4G39640.2	AT4G39640.5	0.413505	0.491198	sr45.1.DG3	sr45.1.Mock	[1,1.5961]	(1.5961,2]	1.5961	15.3967	1	1	-18.1488	12.297	0.0091531	0.0374111	0.0183062	0.0374111	1	1	1	30.4458	0.56067	NA	AT4G39640	Glutathione hydrolase 1;GGT1;PTN000189206;orthologs	GLUTATHIONE HYDROLASE 1-RELATED (PTHR11686:SF34)	protease(PC00190)
sr45.1.DG3-sr45.1.Mock	AT5G09410.14	AT5G09410.3	0.116244	0.345179	sr45.1.DG3	sr45.1.Mock	[1,1.7861]	(1.7861,2]	1.78614	2.87911	1	1	-9.90818	2.69543	0.00962045	0.00745347	0.00962045	0.00962045	1	1	1	12.6036	-0.792961	NA	AT5G09410	Calmodulin-binding transcription activator 1;CAMTA1;PTN002762916;orthologs	CALMODULIN-BINDING TRANSCRIPTION ACTIVATOR 1 (PTHR23335:SF42)	DNA-binding transcription factor(PC00218)
sr45.1.DG3-sr45.1.Mock	AT5G16590.2	AT5G16590.3	0.499827	0.48262	sr45.1.DG3	sr45.1.Mock	[1,1.4895]	(1.4895,2]	1.48947	3.66223	1	1	-5.98669	6.24427	0.00296982	0.0292045	0.00593964	0.0292045	1	1	1	12.231	-0.855136	NA	AT5G16590	Probable inactive receptor kinase At5g16590;At5g16590;PTN000701582;orthologs	PROTEIN KINASE DOMAIN-CONTAINING PROTEIN (PTHR48010:SF38)
sr45.1.DG3-sr45.1.Mock	AT5G18170.15	AT5G18170.3	0.0106983	0.0370446	sr45.1.DG3	sr45.1.Mock	[1,1.1626]	(1.1626,2]	1.1626	0.509203	1	1	0.536674	-2.76391	0.0374486	0.0282991	0.0374486	0.0374486	1	1	1	3.30058	0.180448	NA	AT5G18170	Glutamate dehydrogenase 1;GDH1;PTN000176316;orthologs	GLUTAMATE DEHYDROGENASE 1 (PTHR11606:SF30)	dehydrogenase(PC00092)
sr45.1.DG3-sr45.1.Mock	AT5G25210.2	AT5G25210.5	0.0377282	0.647299	sr45.1.DG3	sr45.1.Mock	[1,1.9717]	(1.9717,2]	1.97166	0.696921	1	1	-23.8529	0.695736	0.0007392	0.0366156	0.00147841	0.0366156	1	1	1	24.5487	0.0962059	NA	AT5G25210	Uncharacterized protein;At5g25210;PTN002859131;orthologs	SUBFAMILY NOT NAMED (PTHR35099:SF19)
sr45.1.DG3-sr45.1.Mock	AT5G57950.4	AT5G57950.6	0.0548469	0.191031	sr45.1.DG3	sr45.1.Mock	[1,1.8055]	(1.8055,2]	1.80546	0.758197	1	1	-3.6631	0.884762	0.00685017	0.0111593	0.0111593	0.0111593	1	1	1	4.54786	-0.622653	NA	AT5G57950	26S proteasome regulatory subunit;MTI20.21;PTN002651919;orthologs	26S PROTEASOME NON-ATPASE REGULATORY SUBUNIT 9 (PTHR12651:SF1)	protease(PC00190)
sr45.1.DG3-sr45.1.Mock	AT5G61010.10	AT5G61010.8	0.379734	0.440292	sr45.1.DG3	sr45.1.Mock	[1,1.6739]	(1.6739,2]	1.67392	24.7702	1	1	-14.25	6.89501	0.00050625	0.0215662	0.0010125	0.0215662	1	1	1	21.145	-0.285189	NA	AT5G61010	Exocyst complex component EXO70E2;EXO70E2;PTN000283919;orthologs	EXOCYST COMPLEX COMPONENT EXO70E2 (PTHR12542:SF92)	membrane traffic protein(PC00150)

## Sheet: Col.0.DG3-Col.0.Mock
contrast	iso1	iso2	iso1.mean.ratio	iso2.mean.ratio	Condition1(x=1)	Condition2(x=2)	before.interval	after.interval	x.value	y.value	before.prob	after.prob	before.diff	after.diff	before.pval	after.pval	before.FDR	after.FDR	before.t.points	after.t.points	prob	diff	cor	numeric.coordinates	AGI	Gene Name	PANTHER Family	PANTHER Protein Class
Col.0.DG3-Col.0.Mock	AT1G17480.3	AT1G17480.4	0.244522	0.601753	Col.0.DG3	Col.0.Mock	[1,1.7126]	(1.7126,2]	1.71259	1.1626	1	1	-3.99482	1.61127	0.0257649	0.0370935	0.0370935	0.0370935	1	1	1	5.60608	-0.895085	NA	AT1G17480	Protein IQ-DOMAIN 7;IQD7;PTN000793195;orthologs	PROTEIN IQ-DOMAIN 7 (PTHR32295:SF143)
Col.0.DG3-Col.0.Mock	AT1G17480.1	AT1G17480.3	0.140919	0.244522	Col.0.DG3	Col.0.Mock	[1,1.3656]	(1.3656,2]	1.3656	0.596493	1	1	0.940253	-1.63153	0.00166579	0.0320155	0.00333158	0.0320155	1	1	1	2.57178	-0.935739	NA	AT1G17480	Protein IQ-DOMAIN 7;IQD7;PTN000793195;orthologs	PROTEIN IQ-DOMAIN 7 (PTHR32295:SF143)
Col.0.DG3-Col.0.Mock	AT1G49560.3	AT1G49560.6	0.73318	0.26682	Col.0.DG3	Col.0.Mock	[1,1.7332]	(1.7332,2]	1.73318	1.85349	1	1	6.94661	-2.52802	0.00140591	0.00493213	0.00281182	0.00493213	1	1	1	9.47463	-0.98743	NA	AT1G49560	AT1G49560	Transcription factor HHO6;HHO6;PTN001256345;orthologs	HOMEODOMAIN-LIKE SUPERFAMILY PROTEIN-RELATED (PTHR31003:SF3)	DNA-binding transcription factor(PC00218)
Col.0.DG3-Col.0.Mock	AT1G70410.7	AT1G70410.10	0.297197	0.665024	Col.0.DG3	Col.0.Mock	[1,1.1779]	(1.1779,2]	1.17786	66.9698	1	1	40.8055	-188.614	0.0258504	0.00719586	0.0258504	0.0143917	1	1	1	229.419	-0.938783	NA	AT1G70410	Beta carbonic anhydrase 4;BCA4;PTN000108504;orthologs	BETA CARBONIC ANHYDRASE 4 (PTHR11002:SF78)	dehydratase(PC00091)
Col.0.DG3-Col.0.Mock	AT1G77420-AT1G77440.5	AT1G77420-AT1G77440.3	0.114755	0.257161	Col.0.DG3	Col.0.Mock	[1,1.7881]	(1.7881,2]	1.78805	1.19356	1	1	-4.26572	1.14725	0.0144548	0.00894652	0.0144548	0.0144548	1	1	1	5.41297	0.505718	NA	AT1G77420	Alpha/beta-Hydrolases superfamily protein;F2P24.13;PTN000177126;orthologs	ALPHA/BETA-HYDROLASES SUPERFAMILY PROTEIN (PTHR11614:SF94)	phospholipase(PC00186)
																									AT1G77440	Proteasome subunit beta type-3-B;PBC2;PTN000175313;orthologs	PROTEASOME SUBUNIT BETA TYPE-3-B (PTHR11599:SF216)	protease(PC00190)
Col.0.DG3-Col.0.Mock	AT2G06025.44	AT2G06025.20	0.0978807	0.0425858	Col.0.DG3	Col.0.Mock	[1,1.7402]	(1.7402,2]	1.74017	3.85289	1	1	10.415	-3.65614	0.0232246	0.0180755	0.0232246	0.0232246	1	1	1	14.0712	-0.915503	NA	AT2G06025	Acyl-CoA N-acyltransferases (NAT) superfamily protein;F5K7.26;PTN000558368;orthologs	ACYL-COA N-ACYLTRANSFERASES (NAT) SUPERFAMILY PROTEIN (PTHR47426:SF3)	acyltransferase(PC00042)
Col.0.DG3-Col.0.Mock	AT2G12190.1	AT2G12190.2	0.401925	0.598075	Col.0.DG3	Col.0.Mock	[1,1.4019]	(1.4019,2]	1.40193	1.00763	1	1	1.68479	-2.50701	0.000635575	0.00927596	0.00127115	0.00927596	1	1	1	4.19179	-0.980455	NA	AT2G12190	Cytochrome P450 superfamily protein;At2g12190;PTN001210367;orthologs	CYTOCHROME P450 89A2-RELATED (PTHR24298:SF800)	oxygenase(PC00177)
Col.0.DG3-Col.0.Mock	AT2G20850.5	AT2G20850.6	0.39688	0.0456608	Col.0.DG3	Col.0.Mock	[1,1.8968]	(1.8968,2]	1.89682	0.84865	1	1	8.22504	-0.946287	0.00667565	0.0171605	0.0133513	0.0171605	1	1	1	9.17133	-0.953756	NA	AT2G20850	Protein STRUBBELIG-RECEPTOR FAMILY 1;SRF1;PTN000703227;orthologs	PROTEIN STRUBBELIG-RECEPTOR FAMILY 1-RELATED (PTHR27001:SF773)
Col.0.DG3-Col.0.Mock	AT2G23100.1	AT2G23100.2	0.709072	0.290928	Col.0.DG3	Col.0.Mock	[1,1.2793]	(1.2793,2]	1.27931	1.24619	1	1	-1.66496	4.29607	0.0110413	0.02134	0.02134	0.02134	1	1	1	5.96102	-0.860105	NA	AT2G23100	Cysteine/Histidine-rich C1 domain family protein;At2g23100;PTN001285898;orthologs	CYSTEINE/HISTIDINE-RICH C1 DOMAIN FAMILY PROTEIN (PTHR32410:SF210)
Col.0.DG3-Col.0.Mock	AT2G27030.3	AT2G27030.2	0.00791298	0.0156285	Col.0.DG3	Col.0.Mock	[1,1.6639]	(1.6639,2]	1.66387	1.8247	1	1	-5.42855	2.74858	0.0312547	0.0243869	0.0312547	0.0312547	1	1	1	8.17712	-0.895989	NA	AT2G27030	Calmodulin-2;CAM2;PTN002746379;orthologs	CALMODULIN-2-RELATED (PTHR23050:SF481)	calmodulin-related(PC00061)
Col.0.DG3-Col.0.Mock	AT2G40120.1	AT2G40120.2	0.484809	0.515191	Col.0.DG3	Col.0.Mock	[1,1.519]	(1.519,2]	1.51899	0.752936	1	1	-1.2613	1.16899	0.0453795	0.0100209	0.0453795	0.0200418	1	1	1	2.4303	-0.945735	NA	AT2G40120	Hypothetical Ser-Thr protein kinase;T07M07.1;PTN000624873;orthologs	HYPOTHETICAL SER-THR PROTEIN KINASE (PTHR24058:SF113)	protein modifying enzyme(PC00260)
Col.0.DG3-Col.0.Mock	AT2G43850.5	AT2G43850.6	0.0766819	0.20024	Col.0.DG3	Col.0.Mock	[1,1.7404]	(1.7404,2]	1.74041	2.21038	1	1	-7.40739	2.59708	0.028374	0.00912669	0.028374	0.0182534	1	1	1	10.0045	-0.81897	NA	AT2G43850	Integrin-linked protein kinase 1;ILK1;PTN000584513;orthologs	INTEGRIN-LINKED PROTEIN KINASE 1-RELATED (PTHR44329:SF91)	non-receptor serine/threonine protein kinase(PC00167)
Col.0.DG3-Col.0.Mock	AT2G47640.1	AT2G47640.6	0.248182	0.0786209	Col.0.DG3	Col.0.Mock	[1,1.7594]	(1.7594,2]	1.75942	5.88301	1	1	24.4539	-7.74668	0.00497072	0.00482231	0.00497072	0.00497072	1	1	1	32.2005	-0.980651	NA	AT2G47640	Small nuclear ribonucleoprotein Sm D2;At2g47640;PTN001765019;orthologs	SMALL NUCLEAR RIBONUCLEOPROTEIN SM D2 (PTHR12777:SF0)	RNA processing factor(PC00147)
Col.0.DG3-Col.0.Mock	AT3G06400.4	AT3G06400.12	0.0380551	0.0144641	Col.0.DG3	Col.0.Mock	[1,1.0818]	(1.0818,2]	1.08178	0.169159	1	1	-0.125369	1.40772	0.0377868	0.0363731	0.0377868	0.0377868	1	1	1	1.53309	0.861912	NA	AT3G06400	ISWI chromatin-remodeling complex ATPase CHR11;CHR11;PTN002584785;orthologs	SWI/SNF-RELATED, MATRIX-ASSOCIATED, ACTIN-DEPENDENT REGULATOR OF CHROMATIN, SUBFAMILY A, MEMBER 1-RELATED (PTHR10799:SF879)	DNA helicase(PC00011)
Col.0.DG3-Col.0.Mock	AT3G10760.2	AT3G10760.7	0.101974	0.205298	Col.0.DG3	Col.0.Mock	[1,1.2755]	(1.2755,2]	1.2755	1.64018	1	1	1.51312	-3.97914	0.0402669	0.0270326	0.0402669	0.0402669	1	1	1	5.49226	-0.528037	NA	AT3G10760	Homeodomain-like superfamily protein;T7M13.16;PTN000778455;orthologs	HOMEODOMAIN-LIKE SUPERFAMILY PROTEIN (PTHR31442:SF29)
Col.0.DG3-Col.0.Mock	AT3G11460.1	AT3G11460.3	0.831963	0.13002	Col.0.DG3	Col.0.Mock	[1,1.8648]	(1.8648,2]	1.86484	0.268068	1	1	1.98336	-0.309963	0.0222856	0.0347348	0.0347348	0.0347348	1	1	1	2.29332	-0.893622	NA	AT3G11460	Putative pentatricopeptide repeat-containing protein At3g11460, mitochondrial;PCMP-H52;PTN000613512;orthologs	OS01G0819800 PROTEIN (PTHR24015:SF505)
Col.0.DG3-Col.0.Mock	AT3G13224.3	AT3G13224.4	0.143633	0.188459	Col.0.DG3	Col.0.Mock	[1,1.5675]	(1.5675,2]	1.56749	2.14269	1	1	-4.95408	3.77573	0.0311687	0.0410277	0.0410277	0.0410277	1	1	1	8.72981	-0.867631	NA	AT3G13224	RNA-binding (RRM/RBD/RNP motifs) family protein;At3g13224;PTN000611676;orthologs	RNA-BINDING (RRM/RBD/RNP MOTIFS) FAMILY PROTEIN (PTHR48033:SF6)	RNA metabolism protein(PC00031)
Col.0.DG3-Col.0.Mock	AT3G14020.6	AT3G14020.8	0.266493	0.20821	Col.0.DG3	Col.0.Mock	[1,1.5823]	(1.5823,2]	1.58234	1.09743	1	1	2.0322	-1.45754	0.0275046	0.0376944	0.0376944	0.0376944	1	1	1	3.48974	-0.318366	NA	AT3G14020	Nuclear transcription factor Y subunit A-6;NFYA6;PTN000290647;orthologs	NUCLEAR TRANSCRIPTION FACTOR Y SUBUNIT A-5-RELATED (PTHR12632:SF67)	DNA-binding transcription factor(PC00218)
Col.0.DG3-Col.0.Mock	AT3G20200.1	AT3G20200.3	0.750748	0.218004	Col.0.DG3	Col.0.Mock	[1,1.225]	(1.225,2]	1.22504	0.333554	1	1	-0.430413	1.48222	0.0246098	0.031346	0.031346	0.031346	1	1	1	1.91264	-0.89544	NA	AT3G20200	At3g20200;At3g20200;PTN000702658;orthologs	PROTEIN KINASE DOMAIN-CONTAINING PROTEIN (PTHR45647:SF125)
Col.0.DG3-Col.0.Mock	AT3G21780.1	AT3G21780.2	0.935053	0.064947	Col.0.DG3	Col.0.Mock	[1,1.9488]	(1.9488,2]	1.94884	0.914278	1	1	13.6447	-0.735631	0.001125	0.0446284	0.00225	0.0446284	1	1	1	14.3804	-0.992929	NA	AT3G21780	UDP-glycosyltransferase 71B6;UGT71B6;PTN002277486;orthologs	UDP-GLYCOSYLTRANSFERASE 71B6 (PTHR48049:SF76)	glycosyltransferase(PC00111)
Col.0.DG3-Col.0.Mock	AT3G24518.3	AT3G24518.6	0.204527	0.632207	Col.0.DG3	Col.0.Mock	[1,1.1801]	(1.1801,2]	1.18008	0.716481	1	1	0.757527	-3.449	0.00299066	0.0190541	0.00598133	0.0190541	1	1	1	4.20652	-0.336447	NA	AT3G24518
Col.0.DG3-Col.0.Mock	AT3G56160.19	AT3G56160.9	0.0313826	0.0901851	Col.0.DG3	Col.0.Mock	[1,1.2199]	(1.2199,2]	1.21985	1.49586	1	1	1.40974	-5.00244	0.0404364	0.0460901	0.0460901	0.0460901	1	1	1	6.41218	-0.870911	NA	AT3G56160	Probable sodium/metabolite cotransporter BASS4, chloroplastic;BASS4;PTN000428089;orthologs	SODIUM/METABOLITE COTRANSPORTER BASS4, CHLOROPLASTIC-RELATED (PTHR18640:SF10)	secondary carrier transporter(PC00258)
Col.0.DG3-Col.0.Mock	AT3G56160.19	AT3G56160.6	0.0313826	0.0967218	Col.0.DG3	Col.0.Mock	[1,1.2323]	(1.2323,2]	1.23231	1.47197	1	1	1.73227	-5.72435	0.00205231	0.0243637	0.00410463	0.0243637	1	1	1	7.45662	-0.901846	NA	AT3G56160	Probable sodium/metabolite cotransporter BASS4, chloroplastic;BASS4;PTN000428089;orthologs	SODIUM/METABOLITE COTRANSPORTER BASS4, CHLOROPLASTIC-RELATED (PTHR18640:SF10)	secondary carrier transporter(PC00258)
Col.0.DG3-Col.0.Mock	AT3G58680.5	AT3G58680.7	0.0165058	0.0880235	Col.0.DG3	Col.0.Mock	[1,1.8761]	(1.8761,2]	1.87614	3.4719	1	1	-26.5236	3.7498	0.0430657	0.00777581	0.0430657	0.0155516	1	1	1	30.2734	-0.763784	NA	AT3G58680	Multiprotein-bridging factor 1b;MBF1B;PTN000028564;orthologs	MULTIPROTEIN-BRIDGING FACTOR 1B (PTHR10245:SF117)
Col.0.DG3-Col.0.Mock	AT3G61610.1	AT3G61610.3	0.489278	0.510722	Col.0.DG3	Col.0.Mock	[1,1.5107]	(1.5107,2]	1.51072	0.814956	1	1	-1.66563	1.59569	0.000625258	0.00102397	0.00102397	0.00102397	1	1	1	3.26132	-0.996708	NA	AT3G61610	Glucose-6-phosphate 1-epimerase;F2A19.210;PTN000122515;orthologs	GLUCOSE-6-PHOSPHATE 1-EPIMERASE (PTHR11122:SF10)
Col.0.DG3-Col.0.Mock	AT4G23470.21	AT4G23470.4	0.0942674	0.203802	Col.0.DG3	Col.0.Mock	[1,1.8395]	(1.8395,2]	1.83946	9.94051	1	1	-41.1487	7.86914	0.0435195	0.0171673	0.0435195	0.0343345	1	1	1	49.0179	0.740188	NA	AT4G23470	PLAC8 family protein;F16G20.170:F16G20.180;PTN000770849;orthologs	PLAC8 FAMILY PROTEIN (PTHR31152:SF1)
Col.0.DG3-Col.0.Mock	AT4G27820.22	AT4G27820.24	0.0374497	0.0111846	Col.0.DG3	Col.0.Mock	[1,1.1328]	(1.1328,2]	1.1328	0.300015	1	1	-0.28651	1.87096	0.0311628	0.00073692	0.0311628	0.00147384	1	1	1	2.15747	0.394132	NA	AT4G27820	Beta-glucosidase 9;BGLU9;PTN001309306;orthologs	BETA-GLUCOSIDASE 10-RELATED (PTHR10353:SF211)	glycosidase(PC00110)
Col.0.DG3-Col.0.Mock	AT4G28190.3	AT4G28190.4	0.255253	0.0993914	Col.0.DG3	Col.0.Mock	[1,1.7197]	(1.7197,2]	1.71974	0.501625	1	1	1.78988	-0.69695	0.00387383	0.04464	0.00774766	0.04464	1	1	1	2.48683	-0.909152	NA	AT4G28190	Protein ULTRAPETALA 1;ULT1;PTN002146386;orthologs	PROTEIN ULTRAPETALA 1 (PTHR34053:SF1)
Col.0.DG3-Col.0.Mock	AT4G28190.2	AT4G28190.3	0.645355	0.255253	Col.0.DG3	Col.0.Mock	[1,1.2834]	(1.2834,2]	1.28342	1.28259	1	1	-1.78988	4.52534	0.00387383	0.0149125	0.00774766	0.0149125	1	1	1	6.31522	-0.963345	NA	AT4G28190	Protein ULTRAPETALA 1;ULT1;PTN002146386;orthologs	PROTEIN ULTRAPETALA 1 (PTHR34053:SF1)
Col.0.DG3-Col.0.Mock	AT4G30610.2	AT4G30610.6	0.856905	0.0829069	Col.0.DG3	Col.0.Mock	[1,1.0882]	(1.0882,2]	1.08822	1.12691	1	1	-1.23594	12.7744	0.0173797	0.00205549	0.0173797	0.00411097	1	1	1	14.0103	-0.962157	NA	AT4G30610	Serine carboxypeptidase 24;SCPL24;PTN000210941;orthologs	SERINE CARBOXYPEPTIDASE 24 (PTHR11802:SF25)	serine protease(PC00203)
Col.0.DG3-Col.0.Mock	AT4G30930.1	AT4G30930.3	0.390281	0.56736	Col.0.DG3	Col.0.Mock	[1,1.4075]	(1.4075,2]	1.40754	6.29029	1	1	10.6173	-15.4346	0.00329878	0.0217579	0.00659757	0.0217579	1	1	1	26.0519	-0.951557	NA	AT4G30930	50S ribosomal protein L21, mitochondrial;RPL21M;PTN000482485;orthologs	50S RIBOSOMAL PROTEIN L21, MITOCHONDRIAL (PTHR21349:SF6)	ribosomal protein(PC00202)
Col.0.DG3-Col.0.Mock	AT4G36945.2	AT4G36945.6	0.363631	0.407458	Col.0.DG3	Col.0.Mock	[1,1.4122]	(1.4122,2]	1.41222	4.59974	1	1	2.21457	-3.15775	0.0214009	0.0239812	0.0239812	0.0239812	1	1	1	5.37232	0.873162	NA	AT4G36945	PLC-like phosphodiesterases superfamily protein;At4g36945;PTN001267103;orthologs	PLC-LIKE PHOSPHODIESTERASES SUPERFAMILY PROTEIN (PTHR13593:SF89)
Col.0.DG3-Col.0.Mock	AT5G12400.5	AT5G12400.1	0.244256	0.210718	Col.0.DG3	Col.0.Mock	[1,1.4557]	(1.4557,2]	1.4557	2.19661	1	1	-3.30397	3.94628	0.0108297	0.024303	0.0216594	0.024303	1	1	1	7.25025	-0.662312	NA	AT5G12400	PHD-finger and DNA binding domain-containing protein;At5g12400;PTN001111724;orthologs	PHD-FINGER AND DNA BINDING DOMAIN-CONTAINING PROTEIN (PTHR46508:SF5)
Col.0.DG3-Col.0.Mock	AT5G14230.1	AT5G14230.2	0.694408	0.305592	Col.0.DG3	Col.0.Mock	[1,1.6944]	(1.6944,2]	1.69441	0.405173	1	1	1.32586	-0.58348	0.0347642	0.0480107	0.0480107	0.0480107	1	1	1	1.90934	-0.850085	NA	AT5G14230	Ankyrin;At5g14230;PTN001196608;orthologs	ANKYRIN 2, ISOFORM U (PTHR24123:SF33)	scaffold/adaptor protein(PC00226)
Col.0.DG3-Col.0.Mock	AT5G20250.28	AT5G20250.4	0.0831185	0.239836	Col.0.DG3	Col.0.Mock	[1,1.8905]	(1.8905,2]	1.89052	8.52012	1	1	-37.6253	4.62572	0.0393064	0.0493236	0.0493236	0.0493236	1	1	1	42.2511	0.0662415	NA	AT5G20250	Probable galactinol--sucrose galactosyltransferase 6;RFS6;PTN000777767;orthologs	GALACTINOL--SUCROSE GALACTOSYLTRANSFERASE 6-RELATED (PTHR31268:SF5)
Col.0.DG3-Col.0.Mock	AT5G23090.4	AT5G23090.12	0.281022	0.218107	Col.0.DG3	Col.0.Mock	[1,1.598]	(1.598,2]	1.59796	3.0522	1	1	4.89096	-3.28848	0.043286	0.00165715	0.043286	0.00331429	1	1	1	8.17944	-0.486165	NA	AT5G23090	Protein Dr1 homolog;DR1;PTN000115811;orthologs	PROTEIN DR1 HOMOLOG (PTHR47173:SF3)
Col.0.DG3-Col.0.Mock	AT5G25820.1	AT5G25820.2	0.0591903	0.94081	Col.0.DG3	Col.0.Mock	[1,1.9408]	(1.9408,2]	1.94081	0.27563	1	1	-4.65668	0.292971	0.00292504	0.034092	0.00585008	0.034092	1	1	1	4.94965	-0.929634	NA	AT5G25820	Exostosin family protein;At5g25820;PTN000115421;orthologs	EXOSTOSIN FAMILY PROTEIN (PTHR11062:SF385)	glycosyltransferase(PC00111)
Col.0.DG3-Col.0.Mock	AT5G37380.12	AT5G37380.3	0.144998	0.221894	Col.0.DG3	Col.0.Mock	[1,1.6048]	(1.6048,2]	1.60479	1.46701	1	1	-3.71202	2.42564	0.0149189	0.00319337	0.0149189	0.00638674	1	1	1	6.13766	-0.96464	NA	AT5G37380	AT5g37380/MNJ8_170;MNJ8.20;PTN002376121;orthologs	J DOMAIN-CONTAINING PROTEIN (PTHR44137:SF59)
Col.0.DG3-Col.0.Mock	AT5G42870.8	AT5G42870.10	0.00585695	0.0728616	Col.0.DG3	Col.0.Mock	[1,1.0744]	(1.0744,2]	1.0744	0.197619	1	1	0.213505	-2.65604	0.0160492	0.031739	0.031739	0.031739	1	1	1	2.86954	-0.909915	NA	AT5G42870	Phosphatidate phosphatase PAH2;PAH2;PTN000256717;orthologs	PHOSPHATIDATE PHOSPHATASE (PTHR12181:SF12)
Col.0.DG3-Col.0.Mock	AT5G53420.11	AT5G53420.7	0.0960192	0.203115	Col.0.DG3	Col.0.Mock	[1,1.679]	(1.679,2]	1.67901	2.7256	1	1	-8.49122	4.01408	0.0385618	0.0282971	0.0385618	0.0385618	1	1	1	12.5053	-0.876663	NA	AT5G53420	CCT motif family protein;MYN8.3;PTN001271921;orthologs	CCT MOTIF FAMILY PROTEIN (PTHR31717:SF2)
Col.0.DG3-Col.0.Mock	AT5G56860.2	AT5G56860.3	0.0755921	0.900551	Col.0.DG3	Col.0.Mock	[1,1.0774]	(1.0774,2]	1.07744	2.05778	1	1	2.23051	-26.5727	0.0195181	0.00510316	0.0195181	0.0102063	1	1	1	28.8032	-0.952319	NA	AT5G56860	GATA transcription factor 21;GATA21;PTN001296504;orthologs	GATA TRANSCRIPTION FACTOR 21 (PTHR47255:SF12)	DNA-binding transcription factor(PC00218)

## Sheet: SR45-associated Transcripts
A list of genes with IS events that have also been identified with SR45-associated transcripts from Zhang, et al. BMC Genomics, 2017.
Gene Locus	Gene Name	PANTHER Family	PANTHER Protein Class
Col-0_Mock vs. sr45-1_Mock
AT1G22430	GroES-like zinc-binding dehydrogenase-like 1;At1g22430;PTN000191812;orthologs	ALCOHOL DEHYDROGENASE-LIKE 1-RELATED (PTHR43880:SF28)	dehydrogenase(PC00092)
AT2G35630	Protein MOR1;MOR1;PTN000288840;orthologs	CYTOSKELETON-ASSOCIATED PROTEIN 5 (PTHR12609:SF0)	non-motor microtubule binding protein(PC00166)
AT5G27950	Kinesin-like protein KIN-14U;KIN14U;PTN000649042;orthologs	KINESIN-LIKE PROTEIN KIF17 (PTHR24115:SF576)	microtubule binding motor protein(PC00156)
Col-0_DG3 vs. sr45-1_DG3
AT1G11350	G-type lectin S-receptor-like serine/threonine-protein kinase SD1-13;SD113;PTN000702224;orthologs	G-TYPE LECTIN S-RECEPTOR-LIKE SERINE/THREONINE-PROTEIN KINASE SD1-13 (PTHR27002:SF181)	transmembrane signal receptor(PC00197)
AT2G36810	Protein SHOOT GRAVITROPISM 6;SGR6;PTN001137074;orthologs	MAESTRO HEAT-LIKE REPEAT FAMILY MEMBER 1 (PTHR23120:SF0)
AT5G07630	Protein RFT1 homolog;MBK20.7;PTN000992425;orthologs	PROTEIN RFT1 HOMOLOG (PTHR13117:SF5)
AT5G63370	Cyclin-dependent kinase G1;CDKG1;PTN000623452;orthologs	CYCLIN-DEPENDENT KINASE G1 (PTHR24056:SF415)	non-receptor serine/threonine protein kinase(PC00167)
Col-0_DG3 vs. Col-0_Mock
AT2G06025	Acyl-CoA N-acyltransferases (NAT) superfamily protein;F5K7.26;PTN000558368;orthologs	ACYL-COA N-ACYLTRANSFERASES (NAT) SUPERFAMILY PROTEIN (PTHR47426:SF3)	acyltransferase(PC00042)
AT3G06400	ISWI chromatin-remodeling complex ATPase CHR11;CHR11;PTN002584785;orthologs	SWI/SNF-RELATED, MATRIX-ASSOCIATED, ACTIN-DEPENDENT REGULATOR OF CHROMATIN, SUBFAMILY A, MEMBER 1-RELATED (PTHR10799:SF879)	DNA helicase(PC00011)
sr45-1_DG3 vs. sr45-1_Mock
AT1G49520	At1g49520;At1g49520;PTN000354054;orthologs	LD45195P (PTHR13844:SF53)	chromatin/chromatin-binding, or -regulatory protein(PC00077)
AT1G60260	Putative beta-glucosidase 5;BGLU5;PTN000820132;orthologs	BETA-GLUCOSIDASE 1-RELATED (PTHR10353:SF150)	glycosidase(PC00110)
AT1G73990	Serine protease SPPA, chloroplastic;SPPA;PTN002113122;orthologs	SERINE PROTEASE SPPA, CHLOROPLASTIC (PTHR33209:SF1)	serine protease(PC00203)
AT5G09410	Calmodulin-binding transcription activator 1;CAMTA1;PTN002762916;orthologs	CALMODULIN-BINDING TRANSCRIPTION ACTIVATOR 1 (PTHR23335:SF42)	DNA-binding transcription factor(PC00218)
